# Supplementary material for: Exploring Key Regulators of Mitochondrial Dynamics and Immune Response in SARS-CoV-2 Infection
Source: Viruses. 2026 Jun 16;18(6):675. doi: 10.3390/v18060675 (PMC13307764; doi:10.3390/v18060675)
Supplement: Supplementary file 1 [file viruses-18-00675-s001.zip]

Archive with 10 entries (10 files):
- Figure S1.tif
- Figure S2.tif
- Table S1.pdf
- Table S2.pdf
- Table S3.pdf
- Table S4.xlsx
- Table S5.xlsx
- Table S6.xlsx
- Table S7.xlsx
- viruses-4285142-Supplementary Materials-update_revised.pdf
