# Supplementary material for: Exploring Key Regulators of Mitochondrial Dynamics and Immune Response in SARS-CoV-2 Infection
Source: Viruses. 2026 Jun 16;18(6):675. doi: 10.3390/v18060675 (PMC13307764; doi:10.3390/v18060675)
Supplement: Supplementary file 1 [file viruses-18-00675-s001.zip › Table S5.xlsx]

## Sheet: Folha 1 - 48h_top_limma2_MOCKxS
Supplementary Table S5. Detected differentially abundant proteins of LC-HK2 cells at 48 hpi with SARS-CoV2 compared to MOCK-infected cells. Label free quantification of proteins was performed using Maxquant Platform. Data was processed in Perseus, proteins that were only identified by site, reverse sequences and contaminants were filtered out. Only proteins identified in at least 3 acquisitions o…
ID	GeneNames	MOCK_1	MOCK_2	MOCK_3	MOCK_4	MOCK_5	MOCK_6	SARS2_1	SARS2_2	SARS2_3	SARS2_4	SARS2_5	SARS2_6	logFC	P.Value
P42224	STAT1	29.8154	29.8695	29.5641	29.6858	29.9521	29.9694	30.4048	30.3068	30.5898	30.8227	30.8457	30.6968	0.801682	9.89e-06
P09486	SPRC	28.4576	28.4513	28.8422	28.6909	28.9498	28.6944	28.1892	27.5449	27.5882	27.9591	27.8131	28.2049	-0.797794	8.61e-05
P05161	ISG15	26.2131	25.027	25.2984	26.3139	25.3947	26.3256	27.5582	28.8922	27.7785	27.6925	27.8617	26.5467	1.95949	0.000147364
P19525	E2AK2	28.7946	28.7683	28.7774	28.4034	28.6174	28.8008	28.9497	28.9904	29.3644	29.4209	29.3652	29.1749	0.517277	0.000368955
Q14258	TRI25	27.1672	27.4287	27.2925	27.2938	26.8148	26.9724	27.7531	27.695	27.8688	28.0546	27.6936	27.3406	0.572723	0.000876119
Q53EL6	PDCD4	27.5764	27.3862	27.671	27.6952	27.7304	27.8137	26.9333	27.2687	26.8917	26.8411	27.4828	27.222	-0.538884	0.00068076
Q9H0H5	RGAP1	28.3549	28.5596	28.2515	28.2533	28.286	28.3732	27.8537	27.9022	27.9824	27.8541	28.2881	27.9285	-0.378274	0.000889408
Q9ULW0	TPX2	29.5792	29.1962	29.3954	29.3599	29.3264	29.492	29.0439	28.9199	29.0307	29.0817	29.1543	29.144	-0.329103	0.000699219
Q9Y6H1	CHCH2	29.1729	28.9779	29.7581	29.7526	29.3899	29.4566	28.8423	28.8939	28.6934	28.6216	29.1231	28.6203	-0.618882	0.00103633
P23497	SP100	23.9543	23.9162	24.0458	24.4684	24.0527	24.2623	24.5111	24.5184	24.9068	25.1403	24.5963	25.4462	0.736562	0.000933997
P46060	RAGP1	29.2644	29.3367	29.196	29.1043	29.2678	29.4656	29.5682	29.5548	29.4837	29.4891	29.7161	29.7502	0.321239	0.00111858
P55265	DSRAD	29.2149	29.0828	29.1058	29.0136	29.1818	29.1156	29.251	29.2565	29.5459	29.4798	29.6285	29.4468	0.315629	0.00134786
P00374	DYR	25.403	25.4723	25.5324	25.5278	25.4827	25.5289	25.3971	25.1236	25.0122	25.1743	25.1974	24.7134	-0.388201	0.00178301
P63151	2ABA	27.8062	27.703	27.6455	27.6499	27.4149	27.6688	27.7933	27.8371	27.9529	27.9019	28.0676	27.9096	0.262361	0.0037658
P80217	IN35	25.8971	25.3616	24.7896	25.7792	25.3785	24.9244	25.9755	26.7967	26.3769	26.859	25.8451	25.7797	0.917076	0.00304335
Q07960	RHG01	27.3906	27.2409	27.437	27.4911	26.9267	27.4058	27.7023	27.2654	27.791	27.8506	27.8338	27.7962	0.39119	0.00735422
Q13501	SQSTM	30.2649	30.1954	30.2393	30.17	30.1361	30.3456	30.5946	30.4068	30.1917	30.5617	30.5498	30.5711	0.254021	0.00643282
Q13619	CUL4A	28.3166	28.2552	27.7153	27.8403	28.4719	28.6991	28.6201	28.6986	28.5882	28.9339	28.7006	28.8913	0.522395	0.00579923
Q7Z2W4	ZCCHV	27.3654	27.4379	27.4716	27.6164	27.7374	27.9106	28.0145	27.8047	27.9841	27.7559	28.2179	28.2669	0.417456	0.0039951
Q8N6T3	ARFG1	27.577	27.49	27.1394	27.154	27.4565	27.5533	27.0252	27.166	27.2155	26.875	26.2689	26.5437	-0.545989	0.00593675
Q8NEY8	PPHLN	27.8838	27.9066	27.9005	28.1178	27.7845	27.9107	27.5372	27.4173	27.3697	27.7537	27.5611	27.9061	-0.326464	0.00539015
Q99829	CPNE1	30.2181	30.1583	30.0089	30.0869	30.1323	30.1886	29.8992	29.8522	29.887	29.96	30.125	29.8079	-0.210313	0.00752296
Q9BV57	MTND	26.3434	26.3173	26.4761	26.3545	26.427	26.5352	26.2995	26.2337	26.1754	26.1343	26.1691	26.2835	-0.192991	0.00622309
Q9BX66	SRBS1	27.3812	27.2675	27.2147	27.4257	27.453	27.6132	27.682	27.7387	27.5434	27.5447	27.8116	27.8399	0.300865	0.00349728
Q9C0B1	FTO	28.6608	28.3283	28.5163	28.7568	28.7123	28.6228	28.6175	28.3202	28.0866	28.1178	28.0052	27.5906	-0.476568	0.00700438
Q9H4A4	AMPB	27.2183	27.3323	27.1635	26.9824	26.8816	27.276	27.3177	27.3908	27.3718	27.4389	27.8541	27.7519	0.378533	0.00631759
Q9P0V9	SEP10	27.0477	26.9118	27.0538	27.0411	27.114	27.0417	27.2792	27.0072	27.3746	27.2273	27.4689	27.3793	0.254398	0.00670424
Q9Y3Y2	CHTOP	27.2645	27.608	27.8023	27.9487	27.5913	27.6499	27.1276	27.1355	27.1862	27.5656	27.3612	27.0132	-0.412558	0.00535801
O95235	KI20A	28.0325	28.2513	27.7736	27.9083	28.1644	28.2743	27.5231	27.8193	27.4497	27.1653	27.8888	27.7934	-0.460795	0.0051201
O00571	DDX3X	31.7908	31.7969	31.6502	31.6349	31.6863	31.7039	31.8248	31.8827	31.8984	31.8907	32.0967	31.9675	0.216279	0.00390245
P15374	UCHL3	28.3854	28.4318	28.2287	28.5919	28.5124	28.4914	28.5606	28.7341	28.6459	28.7112	28.8151	28.6461	0.245219	0.00477797
P17844	DDX5	31.29	31.2264	31.3465	31.4236	31.2665	31.3609	31.4382	31.4838	31.4417	31.5266	31.6088	31.4968	0.180382	0.00662106
P17931	LEG3	27.2889	27.2397	27.5581	27.7551	27.2528	27.4223	26.8881	27.0255	27.0511	27.162	27.0992	27.3158	-0.329192	0.00747959
P22392	NDKB	33.4222	33.3137	33.474	33.4625	33.4902	33.4946	33.5982	33.6489	33.5331	33.6314	33.7443	33.6892	0.197998	0.00418222
P24844	MYL9	25.8692	25.7579	26.143	26.2119	26.0182	26.0037	24.8293	25.8449	25.5736	25.7587	25.2019	24.3958	-0.733303	0.0071603
P28065	PSB9	26.8974	26.8307	26.8939	26.9933	26.9795	27.1044	27.1679	27.2388	27.2136	27.1919	26.9855	27.3176	0.236029	0.00516457
P28838	AMPL	27.4279	27.2294	27.2979	27.2238	27.1533	27.1392	27.4541	27.4648	27.2667	27.5675	27.8038	27.6492	0.289106	0.0074889
P31350	RIR2	27.9168	27.9963	27.7852	27.757	27.8504	27.7746	27.7266	27.7162	27.3742	27.3323	27.5635	27.6099	-0.292937	0.00427977
P35221	CTNA1	29.4161	29.4666	29.4591	29.4577	29.5059	29.445	29.0676	29.0542	29.101	29.1103	29.3762	29.4132	-0.27131	0.00345097
P61326	MGN	30.2021	30.1364	30.1845	30.2812	30.1642	30.2545	30.0014	29.8538	29.8708	29.8807	30.0705	30.1833	-0.227062	0.00593561
P49366	DHYS	27.441	27.4625	27.7277	27.3173	27.5618	27.5159	27.7335	27.9486	27.7377	27.5764	27.7321	27.8699	0.261989	0.00771566
O76003	GLRX3	29.531	29.494	29.5843	29.2782	29.6053	29.5689	29.7488	29.7224	29.8029	29.8787	29.7458	29.5557	0.232066	0.0082643
Q08J23	NSUN2	29.3877	29.3985	29.2198	29.2987	29.4557	29.4138	29.6185	29.4012	29.5582	29.5126	29.6669	29.791	0.229005	0.00857526
O95671	ASML	26.4597	26.5134	26.7005	26.3597	27.0609	26.7162	26.1145	24.8881	25.501	26.3324	25.1088	26.6048	-0.876796	0.00871707
Q96JB5	CK5P3	27.4188	27.4879	27.5459	27.4751	27.7168	27.7677	27.1726	27.3532	27.1138	27.3398	27.4485	27.413	-0.261915	0.00897066
O76021	RL1D1	29.6892	29.6826	29.5677	29.7884	29.8019	29.8123	29.9466	29.9553	29.8696	29.8595	30.0026	29.8317	0.187195	0.00919738
Q14498	RBM39	28.7797	28.7708	28.8053	28.8115	28.8791	28.7606	28.9915	28.8171	29.0614	29.017	28.9383	28.9966	0.169157	0.00957472
P14625	ENPL	34.1791	34.136	34.3021	34.2599	34.3403	34.3815	33.9695	33.9509	33.9861	33.9657	34.1712	34.2369	-0.219772	0.00994994
Q14019	COTL1	30.6783	30.6815	30.7769	30.6591	30.8373	31.1049	31.0066	31.0628	30.9611	31.0371	30.9711	31.2465	0.25786	0.0107352
O60884	DNJA2	29.3348	29.0241	28.9628	29.2379	29.452	29.1897	29.4472	29.5844	29.4426	29.327	29.6932	29.4182	0.28523	0.0107639
Q9Y3D6	FIS1	24.5753	24.761	25.6624	24.8846	25.063	24.4024	23.7782	24.8195	24.7861	23.6677	23.5942	23.804	-0.816477	0.0113641
Q9BWD1	THIC	30.0193	30.0381	30.0932	29.8643	30.019	30.1235	30.101	30.2413	30.1486	30.2604	30.2666	30.1892	0.174923	0.0120803
P06865	HEXA	25.0642	25.5059	29.7339	28.9837	27.5011	25.5072	30.1061	32.0877	28.8338	28.3883	32.2485	28.4134	2.96363	0.0120564
Q08379	GOGA2	28.2443	28.1052	28.3593	28.5408	28.2423	28.5273	28.1483	28.0782	28.1504	28.0167	28.0192	28.1717	-0.239118	0.0123997
Q13509	TBB3	29.8548	29.8686	29.0908	29.0235	29.5604	29.6143	30.1605	30.1221	29.7266	29.8327	30.0415	29.8789	0.458329	0.0131927
Q5T6F2	UBAP2	26.6748	26.5075	27.0794	27.2521	26.8572	26.7586	26.6506	26.5225	26.356	26.3605	26.712	26.0979	-0.405019	0.0129947
O00410	IPO5	29.8781	29.9268	29.6825	29.4687	29.8346	29.9669	30.3186	30.2645	29.9411	29.8465	30.2396	30.0475	0.316715	0.0131786
O75886	STAM2	25.4739	25.5502	25.4513	25.9197	25.7066	25.937	24.9957	25.58	25.4747	24.725	25.4342	24.4127	-0.56938	0.0141808
P46459	NSF	27.4818	27.3778	27.2584	27.3718	27.2323	27.4615	27.3457	27.6706	27.5628	27.588	28.1062	28.0638	0.358946	0.0147441
P28799	GRN	26.8169	26.4306	27.0401	27.069	27.3447	27.0473	26.5796	26.6122	26.5259	26.0775	26.9213	26.022	-0.501677	0.0155692
P30085	KCY	29.0838	29.0147	28.9712	28.9096	29.0081	28.8623	29.0727	29.0736	29.0727	29.1525	29.2962	29.2544	0.178717	0.0156535
Q9H8S9	MOB1A	27.3246	26.9467	27.3427	26.8507	27.0936	27.2129	26.4932	26.5855	26.8602	26.8906	26.9171	27.0574	-0.327853	0.0168241
Q9H3P2	NELFA	25.6446	25.3926	25.3538	25.3712	25.5974	25.1554	25.6862	25.5942	25.6132	25.4947	25.9326	25.8307	0.272786	0.0180171
Q9NP97	DLRB1	28.5882	28.8112	29.1875	29.2142	28.8556	29.0282	28.8875	28.6673	28.2658	28.5864	28.7428	28.2278	-0.384562	0.0180685
O00560	SDCB1	28.4895	28.2684	28.7444	28.7522	28.4215	28.726	28.4955	28.2044	27.7537	28.426	28.221	28.1473	-0.359007	0.0178515
Q13685	AAMP	27.4349	27.8246	27.7114	27.608	27.8486	28.0673	27.7171	27.6058	27.2091	27.419	26.8867	27.3505	-0.384428	0.020363
Q15102	PA1B3	29.0455	29.2264	28.9851	29.2691	29.1593	29.0711	29.2794	29.1979	29.2223	29.3496	29.3745	29.5292	0.199408	0.0199336
Q32P28	P3H1	29.1577	29.3945	29.0082	29.2216	29.6624	29.0443	28.8635	29.0401	28.9754	29.0096	29.0666	28.7711	-0.293757	0.0201346
Q6YN16	HSDL2	26.7278	26.6902	25.1544	26.2941	26.7848	25.6262	27.3414	26.6913	26.9294	26.8175	27.5134	26.6218	0.772879	0.0208532
Q9NX46	ADPRS	26.513	26.6399	26.671	26.6026	25.4889	25.6096	27.099	26.9534	26.5665	26.8498	26.6732	26.9411	0.592999	0.0207212
Q9ULC4	MCTS1	28.0531	27.7578	27.9875	28.0184	27.8819	27.3985	28.2641	28.1787	28.8143	28.2766	27.9115	28.0841	0.40534	0.0210239
P34932	HSP74	33.2188	33.2017	33.1392	33.2291	33.1828	33.282	33.3539	33.2789	33.3038	33.2817	33.4775	33.5049	0.157847	0.0202355
P51659	DHB4	29.6058	29.6336	29.8104	29.695	29.7359	29.7543	29.7773	29.7453	29.9224	29.9655	30.2045	29.8951	0.212498	0.0205731
Q7Z4V5	HDGR2	26.3529	26.3977	27.0814	26.9116	26.867	27.1845	26.1086	26.4713	26.213	26.4922	26.6014	25.2235	-0.614179	0.02218
Q9NQW6	ANLN	29.4342	29.5438	29.501	29.5581	29.5039	29.432	29.3121	29.2763	29.3133	28.9583	29.4232	29.4347	-0.209183	0.0221869
P18887	XRCC1	26.7893	26.6487	27.143	27.6182	26.8088	27.3018	26.7643	26.4581	26.5195	26.632	26.9251	26.4832	-0.421256	0.0219384
P49748	ACADV	31.0209	30.9463	31.1591	31.1336	31.0331	31.17	30.842	30.8165	30.9662	31.0453	30.9251	30.8832	-0.164121	0.0219692
P09234	RU1C	28.8717	28.9311	28.4277	28.7662	28.6617	28.2982	28.4732	28.4188	28.255	28.5963	27.8984	28.1146	-0.366734	0.0230358
Q2TAY7	SMU1	28.697	28.6593	28.166	28.2279	28.6807	28.6424	28.0782	27.8778	28.0944	28.18	28.5694	28.2312	-0.340377	0.0247586
P15559	NQO1	33.2112	33.0919	33.1465	33.2227	32.8704	33.2259	33.3203	33.2574	33.3528	33.3314	33.2965	33.2553	0.174194	0.0245609
P55769	NH2L1	28.8971	29.037	29.3432	29.5502	29.2101	29.4361	29.0644	28.9387	28.9442	28.965	29.0142	28.9677	-0.263237	0.0253422
Q02952	AKA12	29.2476	29.2433	29.2899	29.5027	29.2957	29.3154	29.6563	29.5726	29.3142	29.5015	29.3766	29.6214	0.191333	0.0259065
Q07954	LRP1	25.7445	25.5618	25.6812	25.2423	25.5013	25.9141	24.6859	25.189	25.4671	24.7982	25.6536	25.2753	-0.42935	0.0268715
Q13011	ECH1	30.7814	30.92	31.1041	31.081	30.9904	31.1115	30.6402	30.6694	30.8303	30.989	30.8244	30.825	-0.201662	0.0265148
Q13867	BLMH	27.838	27.5759	27.9616	27.4696	27.8903	27.7146	28.0854	28.0647	27.7461	28.1138	28.2281	27.8339	0.27033	0.0272203
P00338	LDHA	34.7586	34.7255	34.5164	34.5441	34.5987	34.8152	34.9472	34.8496	34.6767	34.7784	35.0324	34.8502	0.196001	0.0270002
P49756	RBM25	28.6281	28.4682	28.8206	28.5184	28.4325	28.867	28.6255	28.9552	28.8093	28.9557	29.0038	28.8479	0.24377	0.0260056
Q01970	PLCB3	27.0462	27.1163	27.2163	26.9918	27.1429	27.1291	26.6214	26.6697	26.8134	27.1645	27.085	26.8722	-0.236094	0.0306569
Q15050	RRS1	28.8722	28.7052	28.9279	29.1275	28.5855	28.6637	28.9022	28.9995	29.0923	29.1937	29.0333	29.0441	0.230533	0.0295491
Q8IWE2	NXP20	27.9811	27.8634	27.9581	27.4911	28.0213	28.2692	28.2386	28.1831	28.3241	28.3304	28.6594	27.8993	0.341786	0.0303075
Q96AT9	RPE	27.1379	27.5615	27.0875	27.1919	27.1209	26.6765	27.0553	27.3871	27.7705	27.9157	27.5838	27.4626	0.399791	0.0285512
Q96QR8	PURB	27.5165	27.6078	27.7081	27.8011	27.3425	27.8016	27.7398	27.8125	27.9407	27.7568	27.9841	27.8257	0.213634	0.030849
Q9BTD8	RBM42	26.4518	26.29	26.2205	26.1867	26.5254	26.3087	25.9555	26.2494	26.216	25.99	26.2693	26.0939	-0.201492	0.0309596
Q9NP77	SSU72	25.7044	25.8815	26.0291	25.8545	25.8883	26.27	25.6728	25.3526	25.7573	25.6974	25.9697	25.2599	-0.319674	0.0297691
P07711	CATL1	27.5365	28.1699	28.6916	28.2871	28.313	28.5457	27.6525	27.895	27.6551	28.0168	27.9984	27.8497	-0.412725	0.0294629
P11172	UMPS	26.449	26.3643	25.2817	25.8429	25.8824	23.5824	26.7971	26.1222	26.3086	26.9241	26.7798	26.5813	1.01842	0.0306745
P30566	PUR8	28.808	28.7627	28.7832	28.7432	28.5161	28.3996	28.9656	28.6637	28.9802	29.0929	28.861	28.8272	0.229625	0.0311481
P46776	RL27A	31.6474	31.4917	31.5244	31.4866	31.5577	31.4857	31.7137	31.635	31.6304	31.6587	31.6376	31.6492	0.121859	0.0295712
Q15008	PSMD6	29.5917	29.5291	29.6037	29.4142	29.5933	29.6888	29.6258	29.6582	29.5992	29.8274	29.9344	29.8803	0.184074	0.0329188
Q16795	NDUA9	25.7971	26.0117	26.1102	25.9461	26.2567	26.3232	25.6973	25.4025	25.876	25.7015	26.0442	24.4887	-0.539172	0.0335419
Q3KQU3	MA7D1	26.2845	25.7957	26.4149	26.2533	25.2517	25.8859	25.504	25.1406	25.8094	25.5732	25.2344	25.7764	-0.474641	0.0322766
Q9UPT8	ZC3H4	26.0045	26.4331	26.4881	26.3701	25.9882	25.6716	26.6695	26.3734	26.5599	26.4278	26.508	26.3801	0.327199	0.031956
Q9Y333	2	25.6382	25.6507	25.4242	25.7911	26.0075	25.3401	25.7318	26.1168	25.7447	26.429	26.1931	25.7863	0.358302	0.0317477
P48163	MAOX	28.5262	28.7977	28.5185	28.3506	28.6799	28.3993	28.614	28.8684	28.6143	28.7376	28.8577	29.2091	0.271486	0.0327568
P55786	PSA	29.4656	29.4573	29.5671	29.3702	29.6016	29.6546	29.6576	29.546	29.6309	29.7292	30.0168	29.7419	0.201009	0.0333373
Q9C0C2	TB182	27.8154	27.7462	28.1033	28.1628	27.8364	28.0193	27.5741	27.5683	27.8032	27.6865	27.7762	27.9367	-0.223055	0.0342373
P07602	SAP	31.866	31.855	32.2437	32.2998	32.2254	32.3105	31.9679	31.947	31.9363	31.7321	31.968	31.8656	-0.230585	0.0344492
Q92804	RBP56	29.6067	29.5043	29.8766	30.0177	29.7739	29.9104	28.9229	29.4223	29.2737	29.3666	29.7125	29.8589	-0.355443	0.035338
Q8WUA2	PPIL4	25.3918	25.3852	26.0491	24.7733	24.4889	27.1811	24.8915	24.7122	24.7012	24.1666	23.3812	25.1987	-1.03633	0.0357797
Q9NRL3	STRN4	27.2465	27.1686	27.0906	27.0191	27.4068	27.2643	26.959	26.7447	26.8156	26.8775	26.7354	27.4168	-0.274497	0.0361791
P48147	PPCE	30.2094	30.3783	30.123	29.7687	30.2211	29.5794	30.6209	30.0766	30.1943	30.2891	31.2923	30.7364	0.488263	0.0367771
P62273	RS29	30.4389	30.3406	30.3165	30.1725	30.487	30.4952	30.4422	30.6029	30.5171	30.4125	30.8717	30.6018	0.199588	0.0425751
Q02818	NUCB1	30.4616	30.3646	30.7174	30.6145	30.4925	30.5322	30.1097	30.322	30.3682	30.4502	30.4686	30.3858	-0.179729	0.0419634
Q06210	GFPT1	29.3091	29.3799	29.4227	29.357	29.1359	29.3342	29.5171	29.4795	29.3258	29.3701	29.6176	29.6787	0.175011	0.0398822
Q13740	CD166	29.1686	29.0375	29.119	29.1798	29.2638	28.8577	28.7962	28.7336	28.9665	29.0821	29.0036	28.8704	-0.195655	0.0377379
Q14974	IMB1	32.038	32.0818	31.6942	31.6473	31.9975	31.9785	32.2654	32.2202	31.9218	32.019	32.1862	32.1142	0.214926	0.0428972
Q15819	UB2V2	28.3273	24.6574	28.5856	28.5401	25.9017	25.4692	28.535	28.8475	28.2679	28.5291	28.4805	27.974	1.52545	0.0427087
O60565	GREM1	28.1406	27.8503	28.067	28.1496	28.0333	27.7677	28.1622	27.9402	28.5552	28.2956	28.1339	28.3859	0.244069	0.043532
Q9BRK5	CAB45	28.3551	28.2507	28.418	28.5753	28.5592	28.9605	28.5182	28.2549	27.6685	28.174	28.1984	28.2913	-0.335568	0.0409749
Q9GZU8	PIP30	27.6999	27.8733	28.264	27.9956	27.8692	28.2152	27.6865	27.8889	27.8606	27.5336	27.8252	27.6724	-0.241658	0.0403934
Q9H4A6	GOLP3	25.0332	25.06	26.1106	25.1775	23.749	24.1143	25.9996	25.9402	25.035	25.6591	25.652	25.717	0.793059	0.0390078
Q9NQW7	XPP1	26.7724	26.761	26.3968	26.7123	26.2732	25.7225	26.5513	26.8817	26.905	27.0217	26.9939	26.6442	0.393234	0.0432179
Q9NSE4	SYIM	27.7318	27.84	27.2037	27.5376	27.7253	27.7803	27.9002	27.9525	27.6815	27.7058	28.0646	28.1943	0.280043	0.0418828
Q9NUL3	STAU2	26.7371	27.0257	26.4678	27.4178	26.6893	27.0804	26.7171	26.5319	26.5077	25.1643	26.6753	26.3384	-0.580566	0.042684
O76071	CIAO1	26.3906	23.8542	25.1388	26.2799	24.7337	26.6991	26.5085	26.866	26.3617	26.3671	26.4353	26.527	0.994899	0.0381722
Q8NHU0	CT453	27.5192	27.6218	27.8067	27.7631	27.5367	27.6989	27.4413	27.3405	27.5735	27.3566	27.6613	27.5207	-0.175421	0.0420235
P13639	EF2	34.0934	34.1498	33.8189	33.8928	33.9996	34.0918	34.1522	34.1332	34.1005	34.0924	34.2759	34.2466	0.15909	0.0425523
P14209	CD99	29.4068	29.3046	29.6961	29.8092	29.8962	29.9067	29.4531	29.4224	29.3214	29.3769	29.5483	29.4227	-0.245807	0.0431975
P15586	GNS	27.7813	27.9362	27.9289	28.1109	28.3277	28.1496	27.7696	27.7781	27.837	27.8129	27.8859	27.9311	-0.203322	0.0382438
P38117	ETFB	30.0772	30.1629	30.2944	30.3117	30.2497	30.3967	29.8347	30.049	30.0087	30.1558	30.1624	30.1989	-0.180528	0.040016
P54920	SNAA	29.5964	29.7702	29.4707	29.4963	29.5774	29.2566	29.686	29.6108	29.6364	29.7666	29.7784	29.8093	0.186659	0.0418979
Q15365	PCBP1	32.3408	32.4485	32.2848	32.1417	32.4441	32.5477	32.4577	32.4439	32.5309	32.466	32.8132	32.6753	0.196555	0.0455254
Q99426	TBCB	29.7992	29.7854	29.906	30.0487	29.133	28.8185	30.0902	30.0081	29.8525	29.849	30.1715	30.1366	0.43621	0.0452152
Q9UI30	TR112	27.6468	27.4942	27.7414	27.2975	27.5592	27.712	27.3231	27.3617	27.2969	27.2666	25.0117	26.3515	-0.806612	0.0453123
P02794	FRIH	27.3875	27.1995	28.2131	27.5173	27.7982	27.9109	28.3648	28.117	27.9792	27.9582	27.9544	27.8266	0.362311	0.044667
P62266	RS23	31.1083	31.1864	31.1292	31.103	30.849	31.1734	31.1326	31.3134	31.1741	31.2633	31.2966	31.2881	0.153139	0.0443586
Q99627	CSN8	26.4279	26.4874	26.7069	26.872	26.7561	26.9077	26.5925	26.7972	26.1078	26.171	26.4653	26.2876	-0.289412	0.0466113
P21281	VATB2	28.7106	28.7639	28.9932	28.8804	28.8969	28.8626	29.0079	28.9086	28.9981	29.0464	29.0776	28.8999	0.13848	0.0465293
P40261	NNMT	29.8467	29.5085	29.5436	28.3607	28.4201	29.1309	29.7826	29.5788	29.8482	29.1251	30.0419	30.0194	0.597579	0.0461276
P52292	IMA1	31.0528	31.1413	30.9807	30.9845	31.0938	31.2733	31.0364	31.0056	30.7853	30.7729	30.8646	31.0553	-0.167691	0.0471673
P62136	PP1A	30.9864	30.9845	30.9635	31.0702	30.8498	30.9625	31.0417	31.0664	31.0231	31.1845	31.1017	31.1178	0.119683	0.047203
P63167	DYL1	30.6829	30.778	30.7233	30.6949	30.9078	30.9155	30.2849	30.3718	30.0346	30.5419	30.8596	30.8452	-0.294063	0.0494976
O75153	CLU	27.1853	26.8648	26.3972	26.5482	26.8528	27.0405	27.1876	26.6846	27.03	27.3493	27.2151	27.5121	0.348314	0.049552
Q99615	DNJC7	27.4682	27.4956	27.5633	27.4733	27.3502	27.5364	27.4451	27.7554	27.4253	27.7807	27.7445	27.9555	0.203263	0.0485312
O75348	VATG1	27.1044	27.2571	27.2999	27.2975	27.2181	27.5928	26.9636	27.1585	26.8917	27.0331	27.3304	27.1467	-0.207658	0.0485413
P30530	UFO	26.7446	26.8029	26.8064	26.6543	26.6043	26.8028	26.1886	26.2136	26.0043	26.087	26.876	23.7881	-0.876287	0.0494741
P51452	DUS3	24.4725	26.2056	25.9776	26.2117	26.0299	26.1252	26.3166	26.3262	26.8856	26.4655	26.3978	26.2113	0.596737	0.0481681
