# Supplementary material for: Exploring Key Regulators of Mitochondrial Dynamics and Immune Response in SARS-CoV-2 Infection
Source: Viruses. 2026 Jun 16;18(6):675. doi: 10.3390/v18060675 (PMC13307764; doi:10.3390/v18060675)
Supplement: Supplementary file 1 [file viruses-18-00675-s001.zip › Table S6.xlsx]

## Sheet: Folha 1 - 96h_top_limma2_MOCKxS
Supplementary Table S6 Detected differentially abundant proteins of LC-HK2 cells at 96 hpi with SARS-CoV2 compared to MOCK-infected cells. Label free quantification of proteins was performed using Maxquant Platform. Data was processed in Perseus, proteins that were only identified by site, reverse sequences and contaminants were filtered out. Only proteins identified in at least 3 acquisitions of…
ID	GeneNames	MOCK_1	MOCK_2	MOCK_3	MOCK_4	MOCK_5	MOCK_6	SARS2_1	SARS2_2	SARS2_3	SARS2_4	SARS2_5	SARS2_6	logFC	P.Value
P05161	ISG15	24.9	24.7199	25.5212	25.1108	25.364	24.9271	31.5879	31.9597	24.5418	24.8125	31.2718	28.3036	3.65573	0.00979613
P42224	STAT1	29.4591	29.5647	30.012	30.2971	29.0337	29.7415	32.0552	32.3161	30.2353	30.038	32.2536	32.1024	1.81543	0.000821581
Q9UNM6	PSD13	24.4047	28.3684	28.1341	29.3043	26.4699	26.9058	29.6809	29.2893	29.159	27.6348	29.1272	29.5035	1.80126	0.0190621
P80217	IN35	26.5539	25.9434	26.3411	26.2913	25.2896	26.4068	28.3316	28.7141	26.0814	26.5911	28.3999	28.5097	1.63361	0.00278972
P36639	8ODP	24.3982	25.4153	25.1308	27.3981	27.5735	26.954	27.7988	27.2965	27.6218	27.3411	27.354	28.0255	1.42797	0.0126257
O15511	ARPC5	26.8571	24.91	26.7416	27.805	25.0768	27.6069	28.4938	28.1822	27.6175	27.719	27.5516	27.3235	1.31502	0.0162207
Q9NQP4	PFD4	27.1903	24.9161	27.3593	27.5853	24.8898	27.2907	27.7853	27.741	27.2737	27.5493	27.8771	27.9862	1.16351	0.0283636
Q9UBI6	GBG12	25.1791	26.6112	27.8432	27.6355	25.6988	26.8176	27.5154	27.7021	28.0012	27.9796	27.7567	27.7722	1.15695	0.0111882
Q8N9T8	KRI1	25.8941	25.4038	25.0271	27.0341	24.887	26.1218	27.2512	26.5881	26.5863	26.6174	26.7396	27.3815	1.1327	0.00436776
Q5TFE4	NT5D1	25.7918	24.176	25.1734	25.4719	26.1508	26.3361	27.1239	27.0081	26.9098	25.6754	26.4586	26.104	1.02994	0.0134852
Q8IYB3	SRRM1	26.9067	27.5434	27.3027	27.64	25.2701	27.5543	28.3208	28.2902	27.5181	28.0043	27.4026	28.7317	1.00841	0.0208546
O14907	TX1B3	26.4626	25.7343	26.2898	24.7922	24.6442	26.7048	27.297	26.8636	26.6948	26.2685	26.7331	26.7363	0.994264	0.0138262
Q9H3M7	TXNIP	27.882	27.9038	26.9483	26.1484	26.6374	27.8037	28.815	28.3218	27.6279	28.6447	28.743	26.9558	0.964127	0.027779
Q9NUQ6	SPS2L	25.3365	25.3495	26.3472	26.7459	26.732	26.2942	27.6564	27.609	25.9718	26.5658	27.7112	26.8227	0.921943	0.0229871
Q9NZT2	OGFR	27.1827	26.8142	26.6782	27.3441	27.7964	27.2579	28.7152	28.4502	27.0686	28.1434	27.6124	28.6006	0.919464	0.00734915
O75157	T22D2	25.6177	25.4781	25.8678	25.9348	26.0397	25.8927	26.9976	26.8193	25.9875	26.5783	26.736	27.1831	0.911833	0.000536121
P08237	PFKAM	26.9814	25.7638	26.6488	26.226	25.7869	28.3436	27.0189	27.2709	27.3659	28.2628	27.2129	27.9711	0.891994	0.0435448
P01889	HLAB	28.784	28.2267	29.4095	29.3792	29.8919	28.9664	30.2605	30.5054	29.3645	29.562	29.8569	30.2574	0.858146	0.00950849
Q96DG6	CMBL	26.6602	27.4006	27.5316	27.4238	27.8763	27.8248	27.9442	28.2403	27.9371	28.6376	28.2197	28.7977	0.843235	0.00278101
P68032	ACTC	33.0713	32.7023	33.3919	33.2946	32.9372	33.351	34.189	34.0076	33.3744	33.8136	34.0649	34.1485	0.808276	0.00072037
Q8NFH3	NUP43	27.3933	27.2216	26.5675	27.5828	25.9172	27.6908	28.0385	27.9706	27.8408	26.8629	28.2308	28.2789	0.808218	0.0271351
Q9HCG8	CWC22	25.2647	25.5788	25.9249	26.4433	23.839	25.7964	26.1993	26.2873	25.8084	26.4622	26.8102	26.0876	0.801325	0.0421982
Q01130	SRSF2	31.1604	31.3952	30.4445	30.961	29.945	31.1968	31.7958	31.7434	30.893	31.1497	31.8504	32.4556	0.797497	0.0192007
P62328	TYB4	32.4885	32.8037	33.0496	33.6636	34.572	33.3204	34.328	34.3797	33.2745	33.8301	34.3947	34.4485	0.792938	0.0313
P09497	CLCB	28.0246	28.0688	28.3148	29.1267	29.3012	28.6868	29.2477	29.1858	29.0085	28.7504	29.8024	29.9878	0.743279	0.0194143
O75940	SPF30	27.3431	27.3843	27.316	27.4063	28.4999	26.5972	28.3379	28.2199	27.6467	28.1991	28.1692	28.1506	0.69611	0.0184343
Q9NZZ3	CHMP5	27.7647	27.7025	27.3133	28.2926	26.3028	28.0594	28.298	28.5108	27.7928	27.8045	28.5399	28.534	0.674102	0.0438476
P41236	IPP2	28.2584	27.7888	28.1046	28.6444	29.0697	28.0826	28.5775	29.2985	28.2435	29.3807	28.8278	29.573	0.658737	0.0298253
O00622	CCN1	32.2352	32.6412	32.8961	33.0007	33.6256	32.6325	33.4775	33.367	33.1736	33.6191	33.4747	33.7615	0.640328	0.0102895
P99999	CYC	28.3029	28.154	28.7732	29.0969	29.5988	28.6794	29.1879	29.0782	29.2848	29.5475	29.5547	29.7784	0.637706	0.019099
Q00653	NFKB2	26.4558	26.8717	26.7719	26.3796	25.8114	26.7966	27.3047	26.8792	27.1755	27.0089	26.7987	27.5717	0.608624	0.0118207
P36542	ATPG	28.4565	28.359	28.8814	27.6703	29.1476	28.3862	29.0023	28.7189	29.0244	29.7731	28.9438	29.0534	0.602501	0.0300831
P22692	IBP4	25.8669	26.3235	26.2402	26.4654	26.9385	26.3104	26.8649	27.0285	26.6154	26.875	27.0803	27.2909	0.601657	0.00675138
O43615	TIM44	27.319	27.2075	27.6816	28.0563	28.5989	27.3384	28.3222	28.0877	28.0132	28.8759	28.2608	28.2465	0.60077	0.0302665
P48307	TFPI2	27.0938	27.7565	27.7975	28.0357	28.6148	27.2497	28.1866	28.1964	28.0135	28.5457	28.5465	28.5391	0.579981	0.031406
P28838	AMPL	27.5861	27.4529	26.8275	27.2903	27.3777	27.2966	28.1909	27.9543	27.5048	27.3444	27.8607	28.3829	0.567868	0.0150585
P07305	H10	27.9128	27.8016	28.1763	28.4743	28.2822	27.704	28.6685	28.3107	28.4743	29.0237	28.5926	28.6687	0.564536	0.00733074
P48163	MAOX	27.0228	27.1749	27.5107	27.6212	27.9988	27.8356	27.8823	27.8651	27.8245	28.3723	27.9896	28.4653	0.539177	0.0191324
Q03135	CAV1	29.6651	29.8021	30.1733	30.327	30.9077	30.0436	30.4615	30.6311	30.5007	31.0135	30.5678	30.7391	0.499141	0.03123
Q13442	HAP28	27.4345	27.4077	27.6148	27.8949	28.7219	27.7722	28.3595	28.2977	27.9575	28.4125	28.4525	28.317	0.49178	0.0404864
P02794	FRIH	26.9729	26.8879	26.8694	27.1522	27.3894	26.6291	27.3893	27.7674	26.9752	27.6332	27.1736	27.8051	0.473817	0.026714
P68036	UB2L3	29.307	29.8018	29.5948	29.6238	28.8792	29.4271	29.9014	29.772	29.5932	30.0029	29.8909	30.0974	0.437374	0.0259925
P32969	RL9	29.6102	29.756	29.8236	30.0666	30.0803	29.8122	29.9947	30.2899	30.5152	30.5313	30.2062	30.1734	0.426958	0.0146336
Q9BPW8	NIPS1	27.3139	27.3701	27.3934	27.7256	28.1384	27.4387	26.8377	27.1202	27.6293	27.364	26.7514	27.0518	-0.437603	0.0459599
O75934	SPF27	29.0747	29.123	28.6968	29.1732	29.835	28.8305	28.511	28.8334	29.0491	28.8062	28.5035	28.3732	-0.442801	0.0477342
P07339	CATD	30.6938	30.4954	30.9939	30.7672	31.1962	30.576	30.2275	30.1823	30.6644	30.6904	29.9432	30.3243	-0.448394	0.0275434
P14854	CX6B1	29.6867	30.2002	29.5895	29.8348	29.771	29.6563	29.1688	29.1712	29.4764	29.9244	29.0171	29.2592	-0.453571	0.0258959
Q99798	ACON	30.3293	30.2027	30.3587	30.1056	31.0164	30.0932	29.7387	29.7567	30.2573	29.7034	30.0247	29.8317	-0.465579	0.025248
P19404	NDUV2	27.761	27.9073	27.4139	27.7549	28.3742	27.4217	27.2598	27.0812	27.6213	26.7786	27.353	27.7142	-0.470852	0.0429827
P14550	AK1A1	30.4512	30.5969	30.1879	30.4952	31.1369	30.0941	29.7719	29.7427	30.3284	30.0388	29.8461	30.3227	-0.485284	0.0290902
Q93052	LPP	29.6756	29.6284	29.6078	29.6993	30.4246	29.3848	29.4565	29.1869	29.6229	29.094	28.9067	29.1768	-0.496154	0.0234648
P62633	CNBP	31.1642	31.1778	30.9712	31.2736	31.4969	30.5174	30.3948	30.3195	30.3639	30.8089	30.5241	31.1382	-0.508624	0.0245197
O75569	PRKRA	27.9627	27.7377	27.8108	28.1209	28.2624	27.8787	27.3505	27.5226	27.5165	27.5788	27.161	27.5462	-0.516247	0.0037399
Q14318	FKBP8	26.5165	26.1081	26.3378	26.3473	27.2331	26.2896	26.1199	25.3856	26.4437	25.5801	26.0403	26.1162	-0.524435	0.0384035
P49792	RBP2	26.7752	27.0528	26.8266	26.7505	27.2289	26.8947	26.7507	26.4797	26.7669	25.3102	26.5687	26.4851	-0.527906	0.0418385
P13674	P4HA1	29.4469	29.301	29.0528	29.128	29.8332	29.1201	28.8458	28.8779	29.1432	29.1796	28.6059	28.0414	-0.531346	0.0276996
Q93077	H2A1C	31.5277	31.6425	31.1859	32.1049	30.9615	31.3216	30.7187	30.5565	31.0816	31.5337	30.2189	31.3021	-0.555441	0.0459166
Q9UBG0	MRC2	28.1993	28.3933	28.5817	28.2808	27.6389	28.3023	27.203	27.5627	28.2724	28.1906	27.1198	27.6975	-0.558391	0.0333382
Q9NP72	RAB18	26.1454	25.1116	25.9571	25.1748	25.7577	25.3123	25.0037	24.9194	24.338	25.2342	25.3548	25.1113	-0.582907	0.0248347
Q01970	PLCB3	28.3218	28.4521	27.5858	27.5533	28.489	27.6342	27.0692	27.2319	27.6127	27.6177	27.2463	27.602	-0.609392	0.0145741
P07203	GPX1	26.0195	26.0562	25.7264	26.0224	26.3824	25.7841	25.2537	25.0751	25.5154	25.4066	25.0604	25.9363	-0.623923	0.00465829
Q8WTS6	SETD7	26.311	25.8202	25.8424	26.0494	25.9575	26.6867	25.8999	24.5845	25.6387	25.3343	25.7371	25.7228	-0.624987	0.0201208
Q8WUD4	CCD12	26.0764	27.0336	27.3131	27.1572	27.6366	27.445	26.4583	26.7218	27.0837	26.8824	25.8198	25.7246	-0.661907	0.0462496
P51857	AK1D1	29.767	30.1935	30.3616	30.6284	30.3733	29.6755	29.1585	29.0991	30.0028	30.3073	29.048	29.2711	-0.685431	0.0195696
P29083	T2EA	26.6444	26.3843	26.6095	26.7023	26.6903	25.996	26.2608	25.7191	25.2465	26.3905	25.5788	25.6247	-0.701071	0.00625139
P02795	MT2	28.6797	29.6074	28.2489	28.0437	29.8789	28.7097	28.1744	28.0802	27.9014	28.3737	27.9824	28.4448	-0.701892	0.0324915
O75937	DNJC8	28.4697	28.8517	28.1905	28.3937	28.5697	27.9289	27.6073	26.7945	28.5601	27.9201	27.6222	27.5515	-0.724742	0.0147883
A1L0T0	HACL2	26.4343	25.8747	26.3041	25.9391	26.5574	26.7563	25.5502	25.3159	26.8235	24.7536	25.6253	25.4129	-0.730755	0.0271554
P41208	CETN2	26.9079	26.7158	27.409	27.1692	27.8742	27.0474	26.5402	26.7523	27.3009	26.2424	26.8158	25.0799	-0.732013	0.0423606
O43237	DC1L2	27.0154	26.9221	26.3192	26.8563	27.1254	26.4988	25.4096	26.1	26.2345	26.7112	26.5381	25.3373	-0.734414	0.0134334
Q9UII2	ATIF1	30.0413	30.4564	29.3407	29.6936	30.0543	29.2821	28.2855	29.18	29.5609	30.2154	28.577	28.6234	-0.737712	0.0399481
Q13131	AAPK1	27.6969	27.3389	27.2912	27.5102	27.5372	26.9788	26.6381	26.7713	27.3007	27.7949	25.4926	25.9172	-0.739759	0.0449757
O43920	NDUS5	26.846	27.276	26.8018	26.8934	27.4305	26.7604	25.2517	26.7054	26.8815	27.3409	25.9509	25.3765	-0.75023	0.0444446
P37108	SRP14	30.1117	30.8729	29.2376	29.3621	29.5099	29.2738	28.7194	28.7988	29.5283	29.8391	28.9748	27.8162	-0.781901	0.047019
P10644	KAP0	26.1209	26.2269	25.4038	26.2662	27.5669	26.004	25.2751	24.7803	26.348	25.6055	24.5341	25.9528	-0.848807	0.0382974
Q9Y6C9	MTCH2	27.5271	27.7412	28.3036	28.0173	27.6118	27.8865	27.2452	25.0785	27.8097	27.9134	26.2515	27.333	-0.909391	0.0459252
P15586	GNS	26.5809	26.1554	26.5003	26.2695	25.6498	25.9119	25.806	25.3	24.4873	26.5153	24.3674	25.0463	-0.924248	0.015809
P09486	SPRC	28.0784	28.545	28.2374	27.8829	28.9306	28.1662	26.9685	25.5569	28.4104	28.3304	27.1504	27.7641	-0.943279	0.0401767
P37840	SYUA	26.0359	27.4539	27.5037	27.8354	28.5749	27.4525	26.4037	25.7466	27.4444	25.4279	26.9844	27.1864	-0.943805	0.0447076
Q5VT52	RPRD2	27.0264	27.085	27.4353	27.2902	27.3887	27.5789	26.9187	26.7188	25.6308	25.849	26.6648	25.8547	-1.02796	0.000837103
Q99622	C10	28.4315	28.1685	27.9272	26.6996	29.2424	28.2216	27.5079	26.9721	28.0133	26.0667	26.4776	27.371	-1.04702	0.0216994
Q9H0H5	RGAP1	27.9094	28.2612	27.8362	28.0765	28.3289	27.5917	27.0308	27.1594	27.9931	24.3783	27.3726	27.48	-1.09827	0.0380742
Q92783	STAM1	28.214	28.0338	27.7372	27.953	28.5622	27.7884	27.5298	25.6659	27.9461	28.0272	27.3105	25.1284	-1.11344	0.0313759
P52895	AK1C2	30.2679	30.0679	30.1653	30.3537	31.3292	29.9439	28.8093	28.7295	31.109	29.7618	27.9842	28.8388	-1.14925	0.0209492
Q9NR28	DBLOH	28.1948	28.192	27.9039	28.3969	29.3997	28.3575	27.5426	27.8113	24.9499	28.4203	25.9421	28.4578	-1.22011	0.044143
P49903	SPS1	28.3729	27.9298	27.0181	28.1523	26.4439	27.619	27.3895	27.3429	25.5835	25.2643	26.9233	25.1324	-1.31665	0.0146114
P51570	GALK1	28.075	27.2487	27.3546	27.5167	28.3123	27.8823	27.3928	27.9446	27.7747	24.4406	26.577	23.9683	-1.38191	0.0499256
Q6DD87	ZN787	27.29	27.0214	27.7946	27.5749	29.0842	27.9442	26.891	27.0648	26.5273	24.6695	28.2265	24.1395	-1.5318	0.0265656
P20962	PTMS	31.6634	31.7988	29.8056	29.8304	32.7117	31.5437	29.0884	29.6612	29.5998	29.1948	30.0575	29.6461	-1.68429	0.0021942
P04350	TBB4A	27.8075	26.9681	27.0733	24.1498	26.7317	28.794	27.8417	25.1921	22.4415	24.5231	24.9822	25.4742	-1.8449	0.0442346
Q14966	ZN638	28.3447	28.4421	28.3087	28.5914	29.8229	29.4233	25.6275	27.9496	28.7045	28.9136	25.4439	25.1062	-1.86465	0.0151028
Q9H0U4	RAB1B	28.4587	28.2676	29.241	24.2066	30.5102	29.3608	28.1262	24.758	25.9748	21.1143	28.8924	20.3382	-3.47351	0.0341549
