# Supplementary material for: Exploring Key Regulators of Mitochondrial Dynamics and Immune Response in SARS-CoV-2 Infection
Source: Viruses. 2026 Jun 16;18(6):675. doi: 10.3390/v18060675 (PMC13307764; doi:10.3390/v18060675)
Supplement: Supplementary file 1 [file viruses-18-00675-s001.zip › Table S7.xlsx]

## Sheet: at_least_4_studies
Supplementary Table 7: Proteins consistently modulated across independent SARS-CoV-2 proteomics studies. This table provides the complete list of proteins identified as differentially modulated in at least four inde-pendent proteomics studies comparing SARS-CoV-2–infected vs mock lung-derived cell models. For each protein, the table reports the corresponding identifiers and the studies in which i…
Entry	Entry Name	Protein names	Gene Names	Length	Gene Ontology (cellular component)	Gene Ontology (biological process)	Gene Ontology (molecular function)	Subcellular location [CC]
O00391	QSOX1_HUMAN	Sulfhydryl oxidase 1 (hQSOX) (EC 1.8.3.2) (Quiescin Q6)	QSOX1 QSCN6 UNQ2520/PRO6013	747	endoplasmic reticulum lumen [GO:0005788]; extracellular exosome [GO:0070062]; extracellular region [GO:0005576]; extracellular space [GO:0005615]; Golgi apparatus [GO:0005794]; Golgi membrane [GO:0000139]; intracellular membrane-bounded organelle [GO:0043231]; platelet alpha granule lumen [GO:0031093]; specific granule lumen [GO:0035580]; tertiary granule lumen [GO:1904724]	extracellular matrix assembly [GO:0085029]; negative regulation of macroautophagy [GO:0016242]; protein folding [GO:0006457]	FAD binding [GO:0071949]; flavin-dependent sulfhydryl oxidase activity [GO:0016971]; protein disulfide isomerase activity [GO:0003756]	SUBCELLULAR LOCATION: [Isoform 1]: Golgi apparatus membrane {ECO:0000269|PubMed:17331072, ECO:0000269|PubMed:23704371}; Single-pass membrane protein {ECO:0000305|PubMed:17331072}. Secreted {ECO:0000269|PubMed:29757379}. Note=A small proportion is secreted, probably via a proteolytic cleavage that removes the membrane anchor. {ECO:0000305|PubMed:29757379}.; SUBCELLULAR LOCATION: [Isoform 2]: Secre…
O00468	AGRIN_HUMAN	Agrin [Cleaved into: Agrin N-terminal 110 kDa subunit; Agrin C-terminal 110 kDa subunit; Agrin C-terminal 90 kDa fragment (C90); Agrin C-terminal 22 kDa fragment (C22)]	AGRN AGRIN	2068	basement membrane [GO:0005604]; collagen-containing extracellular matrix [GO:0062023]; extracellular exosome [GO:0070062]; extracellular region [GO:0005576]; Golgi lumen [GO:0005796]; lysosomal lumen [GO:0043202]; plasma membrane [GO:0005886]; synapse [GO:0045202]	clustering of voltage-gated sodium channels [GO:0045162]; G protein-coupled acetylcholine receptor signaling pathway [GO:0007213]; neuromuscular junction development [GO:0007528]; positive regulation of filopodium assembly [GO:0051491]; positive regulation of GTPase activity [GO:0043547]; positive regulation of synaptic assembly at neuromuscular junction [GO:0045887]; positive regulation of trans…	calcium ion binding [GO:0005509]; chondroitin sulfate binding [GO:0035374]; dystroglycan binding [GO:0002162]; heparan sulfate proteoglycan binding [GO:0043395]; laminin binding [GO:0043236]; sialic acid binding [GO:0033691]; structural constituent of cytoskeleton [GO:0005200]	SUBCELLULAR LOCATION: [Isoform 1]: Secreted, extracellular space, extracellular matrix {ECO:0000269|PubMed:20551380}. Note=Synaptic basal lamina at the neuromuscular junction. {ECO:0000250|UniProtKB:P31696}.; SUBCELLULAR LOCATION: [Isoform 2]: Synapse {ECO:0000250|UniProtKB:A2ASQ1}. Cell membrane {ECO:0000250|UniProtKB:A2ASQ1}; Single-pass type II membrane protein {ECO:0000250|UniProtKB:A2ASQ1}.
O14879	IFIT3_HUMAN	Interferon-induced protein with tetratricopeptide repeats 3 (IFIT-3) (CIG49) (ISG-60) (Interferon-induced 60 kDa protein) (IFI-60K) (Interferon-induced protein with tetratricopeptide repeats 4) (IFIT-4) (Retinoic acid-induced gene G protein) (P60) (RIG-G)	IFIT3 CIG-49 IFI60 IFIT4 ISG60	490	cytoplasm [GO:0005737]; cytosol [GO:0005829]; mitochondrion [GO:0005739]	antiviral innate immune response [GO:0140374]; defense response to virus [GO:0051607]; negative regulation of apoptotic process [GO:0043066]; negative regulation of cell population proliferation [GO:0008285]; response to virus [GO:0009615]	identical protein binding [GO:0042802]	SUBCELLULAR LOCATION: Cytoplasm {ECO:0000269|PubMed:17050680, ECO:0000269|PubMed:18706081}. Mitochondrion {ECO:0000269|PubMed:21813773}.
O14933	UB2L6_HUMAN	Ubiquitin/ISG15-conjugating enzyme E2 L6 (EC 2.3.2.23) (E2 ubiquitin-conjugating enzyme L6) (Retinoic acid-induced gene B protein) (RIG-B) (UbcH8) (Ubiquitin carrier protein L6) (Ubiquitin-protein ligase L6)	UBE2L6 UBCH8	153	cytoplasm [GO:0005737]; cytosol [GO:0005829]; nucleoplasm [GO:0005654]; nucleus [GO:0005634]	innate immune response [GO:0045087]; ISG15-protein conjugation [GO:0032020]; protein modification process [GO:0036211]; protein polyubiquitination [GO:0000209]; ubiquitin-dependent protein catabolic process [GO:0006511]	ISG15 transferase activity [GO:0042296]; ubiquitin binding [GO:0043130]; ubiquitin conjugating enzyme activity [GO:0061631]; ubiquitin-protein transferase activity [GO:0004842]
O15162	PLS1_HUMAN	Phospholipid scramblase 1 (PL scramblase 1) (Ca(2+)-dependent phospholipid scramblase 1) (Erythrocyte phospholipid scramblase) (Mg(2+)-dependent nuclease) (EC 3.1.-.-) (MmTRA1b)	PLSCR1	318	collagen-containing extracellular matrix [GO:0062023]; cytoplasm [GO:0005737]; cytosol [GO:0005829]; extracellular exosome [GO:0070062]; Golgi apparatus [GO:0005794]; membrane [GO:0016020]; membrane raft [GO:0045121]; nucleolus [GO:0005730]; nucleoplasm [GO:0005654]; nucleus [GO:0005634]; perinuclear region of cytoplasm [GO:0048471]; plasma membrane [GO:0005886]	acute-phase response [GO:0006953]; apoptotic process [GO:0006915]; defense response to virus [GO:0051607]; negative regulation of phagocytosis [GO:0050765]; negative regulation of viral genome replication [GO:0045071]; phosphatidylserine biosynthetic process [GO:0006659]; phosphatidylserine exposure on apoptotic cell surface [GO:0070782]; plasma membrane phospholipid scrambling [GO:0017121]; plat…	calcium ion binding [GO:0005509]; CD4 receptor binding [GO:0042609]; DNA binding [GO:0003677]; DNA-binding transcription activator activity, RNA polymerase II-specific [GO:0001228]; enzyme binding [GO:0019899]; epidermal growth factor receptor binding [GO:0005154]; lead ion binding [GO:0032791]; magnesium ion binding [GO:0000287]; mercury ion binding [GO:0045340]; nuclease activity [GO:0004518]; …	SUBCELLULAR LOCATION: Cell membrane {ECO:0000269|PubMed:12564925, ECO:0000269|PubMed:22052202, ECO:0000269|PubMed:23590222, ECO:0000269|PubMed:24648509, ECO:0000269|PubMed:26745724, ECO:0000269|PubMed:37438530}; Single-pass type II membrane protein {ECO:0000269|PubMed:26745724}. Cell membrane {ECO:0000269|PubMed:12564925}; Lipid-anchor {ECO:0000305|PubMed:12564925}; Cytoplasmic side. Nucleus {ECO…
O15533	TPSN_HUMAN	Tapasin (TPN) (TPSN) (NGS-17) (TAP-associated protein) (TAP-binding protein)	TAPBP NGS17 TAPA	448	endoplasmic reticulum [GO:0005783]; endoplasmic reticulum membrane [GO:0005789]; endoplasmic reticulum-Golgi intermediate compartment membrane [GO:0033116]; Golgi membrane [GO:0000139]; lumenal side of endoplasmic reticulum membrane [GO:0098553]; MHC class I peptide loading complex [GO:0042824]; phagocytic vesicle membrane [GO:0030670]; Tapasin-ERp57 complex [GO:0061779]	antigen processing and presentation of endogenous peptide antigen via MHC class I [GO:0019885]; MHC class Ib protein complex assembly [GO:0002398]; peptide antigen assembly with MHC class I protein complex [GO:0002502]; peptide antigen stabilization [GO:0050823]; protein-containing complex assembly [GO:0065003]; regulation of gene expression [GO:0010468]; regulation of protein complex stability […	MHC class I protein binding [GO:0042288]; MHC class I protein complex binding [GO:0023024]; molecular adaptor activity [GO:0060090]; peptide antigen binding [GO:0042605]; protein folding chaperone [GO:0044183]; TAP complex binding [GO:0062061]; TAP1 binding [GO:0046978]; TAP2 binding [GO:0046979]; unfolded protein binding [GO:0051082]	SUBCELLULAR LOCATION: Endoplasmic reticulum membrane {ECO:0000305}; Single-pass type I membrane protein {ECO:0000305}.
O60675	MAFK_HUMAN	Transcription factor MafK (Erythroid transcription factor NF-E2 p18 subunit)	MAFK	156	chromatin [GO:0000785]; nucleoplasm [GO:0005654]; nucleus [GO:0005634]; RNA polymerase II transcription regulator complex [GO:0090575]	negative regulation of transcription by RNA polymerase II [GO:0000122]; regulation of transcription by RNA polymerase II [GO:0006357]	DNA-binding transcription factor activity [GO:0003700]; DNA-binding transcription factor activity, RNA polymerase II-specific [GO:0000981]; DNA-binding transcription repressor activity, RNA polymerase II-specific [GO:0001227]; RNA polymerase II cis-regulatory region sequence-specific DNA binding [GO:0000978]; sequence-specific DNA binding [GO:0043565]; transcription cis-regulatory region binding …	SUBCELLULAR LOCATION: Nucleus.
O95235	KI20A_HUMAN	Kinesin-like protein KIF20A (GG10_2) (Mitotic kinesin-like protein 2) (MKlp2) (Rab6-interacting kinesin-like protein) (Rabkinesin-6)	KIF20A MKLP2 RAB6KIFL	890	cleavage furrow [GO:0032154]; cytoplasm [GO:0005737]; Golgi apparatus [GO:0005794]; intercellular bridge [GO:0045171]; kinesin complex [GO:0005871]; microtubule [GO:0005874]; midbody [GO:0030496]; mitotic spindle [GO:0072686]; nucleoplasm [GO:0005654]; nucleus [GO:0005634]; spindle [GO:0005819]	microtubule bundle formation [GO:0001578]; microtubule-based movement [GO:0007018]; midbody abscission [GO:0061952]; mitotic cytokinesis [GO:0000281]; protein transport [GO:0015031]; regulation of cytokinesis [GO:0032465]	ATP binding [GO:0005524]; ATP hydrolysis activity [GO:0016887]; microtubule binding [GO:0008017]; microtubule motor activity [GO:0003777]; protein kinase binding [GO:0019901]	SUBCELLULAR LOCATION: Golgi apparatus {ECO:0000250}. Cytoplasm, cytoskeleton, spindle {ECO:0000269|PubMed:12939256, ECO:0000269|PubMed:29357359}. Note=Localizes to the spindle midzone during anaphase and telophase. {ECO:0000269|PubMed:29357359}.
O95786	RIGI_HUMAN	Antiviral innate immune response receptor RIG-I (ATP-dependent RNA helicase DDX58) (EC 3.6.4.13) (DEAD box protein 58) (RIG-I-like receptor 1) (RLR-1) (RNA sensor RIG-I) (Retinoic acid-inducible gene 1 protein) (RIG-1) (Retinoic acid-inducible gene I protein) (RIG-I)	RIGI DDX58	925	actin cytoskeleton [GO:0015629]; bicellular tight junction [GO:0005923]; cytoplasm [GO:0005737]; cytosol [GO:0005829]; ribonucleoprotein complex [GO:1990904]; ruffle membrane [GO:0032587]	antiviral innate immune response [GO:0140374]; cellular response to exogenous dsRNA [GO:0071360]; cytoplasmic pattern recognition receptor signaling pathway [GO:0002753]; defense response to virus [GO:0051607]; detection of virus [GO:0009597]; gene expression [GO:0010467]; innate immune response [GO:0045087]; positive regulation of defense response to virus by host [GO:0002230]; positive regulati…	ATP binding [GO:0005524]; ATP hydrolysis activity [GO:0016887]; double-stranded DNA binding [GO:0003690]; double-stranded RNA binding [GO:0003725]; GTP binding [GO:0005525]; identical protein binding [GO:0042802]; pattern recognition receptor activity [GO:0038187]; RNA helicase activity [GO:0003724]; single-stranded RNA binding [GO:0003727]; ubiquitin protein ligase binding [GO:0031625]; zinc ion…	SUBCELLULAR LOCATION: Cytoplasm. Cell projection, ruffle membrane. Cytoplasm, cytoskeleton. Cell junction, tight junction. Note=Colocalized with TRIM25 at cytoplasmic perinuclear bodies. Associated with the actin cytoskeleton at membrane ruffles.
P00973	OAS1_HUMAN	2'-5'-oligoadenylate synthase 1 ((2-5')oligo(A) synthase 1) (2-5A synthase 1) (EC 2.7.7.84) (E18/E16) (p46/p42 OAS)	OAS1 OIAS	400	cytoplasm [GO:0005737]; cytosol [GO:0005829]; endoplasmic reticulum [GO:0005783]; extracellular region [GO:0005576]; membrane [GO:0016020]; mitochondrion [GO:0005739]; nucleoplasm [GO:0005654]; nucleus [GO:0005634]; ribosome [GO:0005840]	antiviral innate immune response [GO:0140374]; cellular response to exogenous dsRNA [GO:0071360]; cellular response to interferon-alpha [GO:0035457]; cellular response to interferon-beta [GO:0035458]; cellular response to virus [GO:0098586]; defense response to bacterium [GO:0042742]; defense response to virus [GO:0051607]; glucose homeostasis [GO:0042593]; glucose metabolic process [GO:0006006];…	2'-5'-oligoadenylate synthetase activity [GO:0001730]; ATP binding [GO:0005524]; double-stranded RNA binding [GO:0003725]; metal ion binding [GO:0046872]	SUBCELLULAR LOCATION: Cytoplasm {ECO:0000269|PubMed:19923450, ECO:0000269|PubMed:3753689, ECO:0000269|PubMed:3754863}. Mitochondrion {ECO:0000269|PubMed:19923450}. Nucleus {ECO:0000269|PubMed:19923450, ECO:0000269|PubMed:3753689}. Microsome {ECO:0000269|PubMed:19923450}. Endoplasmic reticulum {ECO:0000269|PubMed:19923450}. Secreted {ECO:0000250|UniProtKB:Q29599}. Note=Associated with different su…
P04920	B3A2_HUMAN	Anion exchange protein 2 (AE 2) (Anion exchanger 2) (Non-erythroid band 3-like protein) (BND3L) (Solute carrier family 4 member 2)	SLC4A2 AE2 EPB3L1 HKB3 MPB3L	1241	apical plasma membrane [GO:0016324]; basolateral plasma membrane [GO:0016323]; focal adhesion [GO:0005925]; membrane [GO:0016020]; plasma membrane [GO:0005886]	amelogenesis [GO:0097186]; bicarbonate transport [GO:0015701]; digestive tract development [GO:0048565]; monoatomic anion transport [GO:0006820]; negative regulation of CD8-positive, alpha-beta T cell differentiation [GO:0043377]; negative regulation of CD8-positive, alpha-beta T cell proliferation [GO:2000565]; osteoclast differentiation [GO:0030316]; positive regulation of enamel mineralization…	chloride:bicarbonate antiporter activity [GO:0140900]; enzyme binding [GO:0019899]; monoatomic anion transmembrane transporter activity [GO:0008509]; solute:inorganic anion antiporter activity [GO:0005452]	SUBCELLULAR LOCATION: [Isoform A]: Apical cell membrane {ECO:0000269|PubMed:15184086}; Multi-pass membrane protein {ECO:0000255}. Basolateral cell membrane {ECO:0000269|PubMed:15184086}; Multi-pass membrane protein {ECO:0000255}.; SUBCELLULAR LOCATION: [Isoform B1]: Apical cell membrane {ECO:0000269|PubMed:15184086}; Multi-pass membrane protein {ECO:0000255}. Basolateral cell membrane {ECO:000026…
P05161	ISG15_HUMAN	Ubiquitin-like protein ISG15 (Interferon-induced 15 kDa protein) (Interferon-induced 17 kDa protein) (IP17) (Ubiquitin cross-reactive protein) (hUCRP)	ISG15 G1P2 UCRP	165	cytoplasm [GO:0005737]; cytosol [GO:0005829]; extracellular region [GO:0005576]; nucleoplasm [GO:0005654]; nucleus [GO:0005634]	defense response to bacterium [GO:0042742]; defense response to virus [GO:0051607]; innate immune response [GO:0045087]; integrin-mediated signaling pathway [GO:0007229]; ISG15-protein conjugation [GO:0032020]; modification-dependent protein catabolic process [GO:0019941]; negative regulation of protein ubiquitination [GO:0031397]; negative regulation of type I interferon-mediated signaling pathw…	integrin binding [GO:0005178]; protein tag activity [GO:0031386]; ubiquitin protein ligase binding [GO:0031625]	SUBCELLULAR LOCATION: Cytoplasm {ECO:0000269|PubMed:22859821, ECO:0000269|PubMed:39465252}. Secreted {ECO:0000269|PubMed:22859821}. Note=Exists in three distinct states: free within the cell, released into the extracellular space, or conjugated to target proteins.
P07203	GPX1_HUMAN	Glutathione peroxidase 1 (GPx-1) (GSHPx-1) (EC 1.11.1.9) (Cellular glutathione peroxidase) (Phospholipid-hydroperoxide glutathione peroxidase GPX1) (EC 1.11.1.12)	GPX1	203	cytoplasm [GO:0005737]; cytosol [GO:0005829]; mitochondrial matrix [GO:0005759]; mitochondrion [GO:0005739]	angiogenesis involved in wound healing [GO:0060055]; arachidonate metabolic process [GO:0019369]; biological process involved in interaction with symbiont [GO:0051702]; blood vessel endothelial cell migration [GO:0043534]; cell redox homeostasis [GO:0045454]; cellular response to glucose stimulus [GO:0071333]; cellular response to oxidative stress [GO:0034599]; endothelial cell development [GO:00…	glutathione peroxidase activity [GO:0004602]; phospholipid-hydroperoxide glutathione peroxidase activity [GO:0047066]; protein tyrosine kinase binding [GO:1990782]; SH3 domain binding [GO:0017124]	SUBCELLULAR LOCATION: Cytoplasm {ECO:0000250|UniProtKB:P11352}. Mitochondrion {ECO:0000250|UniProtKB:P11352}.
P07602	SAP_HUMAN	Prosaposin (Proactivator polypeptide) [Cleaved into: Saposin-A (Protein A); Saposin-B-Val; Saposin-B (Cerebroside sulfate activator) (CSAct) (Dispersin) (Sphingolipid activator protein 1) (SAP-1) (Sulfatide/GM1 activator); Saposin-C (A1 activator) (Co-beta-glucosidase) (Glucosylceramidase activator) (Sphingolipid activator protein 2) (SAP-2); Saposin-D (Component C) (Protein C)]	PSAP GLBA SAP1	524	azurophil granule membrane [GO:0035577]; collagen-containing extracellular matrix [GO:0062023]; extracellular exosome [GO:0070062]; extracellular region [GO:0005576]; extracellular space [GO:0005615]; intracellular membrane-bounded organelle [GO:0043231]; late endosome [GO:0005770]; lysosomal lumen [GO:0043202]; lysosomal membrane [GO:0005765]; lysosome [GO:0005764]; plasma membrane [GO:0005886]	adenylate cyclase-inhibiting G protein-coupled receptor signaling pathway [GO:0007193]; epithelial cell differentiation involved in prostate gland development [GO:0060742]; ganglioside GM1 transport to membrane [GO:1905572]; lysosomal transport [GO:0007041]; positive regulation of beta-galactosidase activity [GO:1903771]; prostate gland growth [GO:0060736]; regulation of autophagy [GO:0010506]; r…	enzyme activator activity [GO:0008047]; ganglioside GM1 binding [GO:1905573]; ganglioside GM2 binding [GO:1905574]; ganglioside GM3 binding [GO:1905575]; ganglioside GP1c binding [GO:1905577]; ganglioside GT1b binding [GO:1905576]; identical protein binding [GO:0042802]; phospholipid binding [GO:0005543]; protease binding [GO:0002020]; protein homodimerization activity [GO:0042803]; scaffold prot…	SUBCELLULAR LOCATION: Lysosome {ECO:0000269|PubMed:14657016, ECO:0000269|PubMed:21835174, ECO:0000269|PubMed:22431521}.; SUBCELLULAR LOCATION: [Prosaposin]: Secreted {ECO:0000250|UniProtKB:Q61207}. Note=Secreted as a fully glycosylated 70 kDa protein composed of complex glycans. {ECO:0000250|UniProtKB:Q61207}.
P09913	IFIT2_HUMAN	Interferon-induced protein with tetratricopeptide repeats 2 (IFIT-2) (ISG-54 K) (Interferon-induced 54 kDa protein) (IFI-54K) (P54)	IFIT2 CIG-42 G10P2 IFI54 ISG54	472	cytoplasm [GO:0005737]; cytosol [GO:0005829]; endoplasmic reticulum [GO:0005783]	antiviral innate immune response [GO:0140374]; apoptotic mitochondrial changes [GO:0008637]; defense response to virus [GO:0051607]; negative regulation of protein binding [GO:0032091]; positive regulation of apoptotic process [GO:0043065]; response to virus [GO:0009615]	RNA binding [GO:0003723]	SUBCELLULAR LOCATION: Cytoplasm {ECO:0000269|PubMed:21190939}. Endoplasmic reticulum {ECO:0000269|PubMed:21190939}.
P09914	IFIT1_HUMAN	Antiviral innate immune response effector IFIT1 (IFIT-1) (Interferon-induced 56 kDa protein) (IFI-56K) (P56) (Interferon-induced protein with tetratricopeptide repeats 1)	IFIT1 G10P1 IFI56 IFNAI1 ISG56	478	cytoplasm [GO:0005737]; cytosol [GO:0005829]; host cell [GO:0043657]	antiviral innate immune response [GO:0140374]; cellular response to exogenous dsRNA [GO:0071360]; cellular response to type I interferon [GO:0071357]; defense response to virus [GO:0051607]; intracellular transport of viral protein in host cell [GO:0019060]; negative regulation of protein binding [GO:0032091]; negative regulation of viral genome replication [GO:0045071]; negative regulation of vi…	enzyme inhibitor activity [GO:0004857]; RNA binding [GO:0003723]; RNA sequestering activity [GO:0140610]	SUBCELLULAR LOCATION: Cytoplasm {ECO:0000269|PubMed:19008854, ECO:0000269|PubMed:21642987}.
P10586	PTPRF_HUMAN	Receptor-type tyrosine-protein phosphatase F (EC 3.1.3.48) (Leukocyte common antigen related) (LAR)	PTPRF LAR	1907	extracellular exosome [GO:0070062]; neuron projection [GO:0043005]; neuronal cell body [GO:0043025]; plasma membrane [GO:0005886]	cell adhesion [GO:0007155]; cell migration [GO:0016477]; cell surface receptor protein tyrosine phosphatase signaling pathway [GO:0007185]; negative regulation of receptor binding [GO:1900121]; neuron projection regeneration [GO:0031102]; peptidyl-tyrosine dephosphorylation [GO:0035335]; regulation of axon regeneration [GO:0048679]; signal transduction [GO:0007165]; synaptic membrane adhesion [GO…	cell adhesion molecule binding [GO:0050839]; chondroitin sulfate proteoglycan binding [GO:0035373]; heparin binding [GO:0008201]; phosphoprotein phosphatase activity [GO:0004721]; protein tyrosine phosphatase activity [GO:0004725]; protein-containing complex binding [GO:0044877]; transmembrane receptor protein tyrosine phosphatase activity [GO:0005001]	SUBCELLULAR LOCATION: Membrane; Single-pass type I membrane protein.
P10909	CLUS_HUMAN	Clusterin (Aging-associated gene 4 protein) (Apolipoprotein J) (Apo-J) (Complement cytolysis inhibitor) (CLI) (Complement-associated protein SP-40,40) (Ku70-binding protein 1) (NA1/NA2) (Sulfated glycoprotein 2) (SGP-2) (Testosterone-repressed prostate message 2) (TRPM-2) [Cleaved into: Clusterin beta chain (ApoJalpha) (Complement cytolysis inhibitor a chain) (SP-40,40 beta-chain); Clusterin alph…	CLU APOJ CLI KUB1 AAG4	449	apical dendrite [GO:0097440]; blood microparticle [GO:0072562]; cell surface [GO:0009986]; chromaffin granule [GO:0042583]; collagen-containing extracellular matrix [GO:0062023]; cytoplasm [GO:0005737]; cytosol [GO:0005829]; extracellular exosome [GO:0070062]; extracellular region [GO:0005576]; extracellular space [GO:0005615]; Golgi apparatus [GO:0005794]; intracellular membrane-bounded organell…	amyloid-beta clearance [GO:0097242]; cell morphogenesis [GO:0000902]; central nervous system myelin maintenance [GO:0032286]; chaperone-mediated protein complex assembly [GO:0051131]; chaperone-mediated protein folding [GO:0061077]; complement activation [GO:0006956]; complement activation, classical pathway [GO:0006958]; immune complex clearance [GO:0002434]; innate immune response [GO:0045087];…	amyloid-beta binding [GO:0001540]; low-density lipoprotein particle receptor binding [GO:0050750]; misfolded protein binding [GO:0051787]; protein carrier chaperone [GO:0140597]; protein-containing complex binding [GO:0044877]; protein-folding chaperone binding [GO:0051087]; receptor ligand activity [GO:0048018]; signaling receptor binding [GO:0005102]; tau protein binding [GO:0048156]; ubiquitin…	SUBCELLULAR LOCATION: [Isoform 1]: Secreted {ECO:0000269|PubMed:11123922, ECO:0000269|PubMed:17260971, ECO:0000269|PubMed:17412999, ECO:0000269|PubMed:17451556, ECO:0000269|PubMed:2387851, ECO:0000269|PubMed:24073260, ECO:0000269|PubMed:2780565, ECO:0000269|PubMed:3154963, ECO:0000269|PubMed:8292612, ECO:0000269|PubMed:8328966}. Note=Can retrotranslocate from the secretory compartments to the cyt…
P11047	LAMC1_HUMAN	Laminin subunit gamma-1 (Laminin B2 chain) (Laminin-1 subunit gamma) (Laminin-10 subunit gamma) (Laminin-11 subunit gamma) (Laminin-2 subunit gamma) (Laminin-3 subunit gamma) (Laminin-4 subunit gamma) (Laminin-6 subunit gamma) (Laminin-7 subunit gamma) (Laminin-8 subunit gamma) (Laminin-9 subunit gamma) (S-laminin subunit gamma) (S-LAM gamma)	LAMC1 LAMB2	1609	basement membrane [GO:0005604]; collagen-containing extracellular matrix [GO:0062023]; endoplasmic reticulum lumen [GO:0005788]; extracellular exosome [GO:0070062]; extracellular region [GO:0005576]; extracellular space [GO:0005615]; laminin-1 complex [GO:0005606]; laminin-10 complex [GO:0043259]; laminin-11 complex [GO:0043260]; protein complex involved in cell-matrix adhesion [GO:0098637]	cell adhesion [GO:0007155]; cell migration [GO:0016477]; endoderm development [GO:0007492]; extracellular matrix disassembly [GO:0022617]; hemidesmosome assembly [GO:0031581]; maintenance of blood-brain barrier [GO:0035633]; positive regulation of cell adhesion [GO:0045785]; positive regulation of epithelial cell proliferation [GO:0050679]; positive regulation of integrin-mediated signaling pathw…	extracellular matrix structural constituent [GO:0005201]	SUBCELLULAR LOCATION: Secreted, extracellular space, extracellular matrix, basement membrane.
P11717	MPRI_HUMAN	Cation-independent mannose-6-phosphate receptor (CI Man-6-P receptor) (CI-MPR) (M6PR) (300 kDa mannose 6-phosphate receptor) (MPR 300) (Insulin-like growth factor 2 receptor) (Insulin-like growth factor II receptor) (IGF-II receptor) (M6P/IGF2 receptor) (M6P/IGF2R) (CD antigen CD222)	IGF2R MPRI	2491	cell surface [GO:0009986]; clathrin coat [GO:0030118]; clathrin-coated endocytic vesicle membrane [GO:0030669]; early endosome [GO:0005769]; endocytic vesicle [GO:0030139]; endosome [GO:0005768]; endosome membrane [GO:0010008]; extracellular exosome [GO:0070062]; focal adhesion [GO:0005925]; Golgi apparatus [GO:0005794]; Golgi membrane [GO:0000139]; late endosome [GO:0005770]; membrane [GO:001602…	animal organ regeneration [GO:0031100]; G protein-coupled receptor signaling pathway [GO:0007186]; liver development [GO:0001889]; lysosomal transport [GO:0007041]; positive regulation by host of viral process [GO:0044794]; positive regulation of apoptotic process [GO:0043065]; post-embryonic development [GO:0009791]; receptor-mediated endocytosis [GO:0006898]; response to retinoic acid [GO:00325…	D-mannose binding [GO:0005537]; enzyme binding [GO:0019899]; G-protein alpha-subunit binding [GO:0001965]; identical protein binding [GO:0042802]; insulin-like growth factor binding [GO:0005520]; insulin-like growth factor II binding [GO:0031995]; insulin-like growth factor receptor activity [GO:0005010]; phosphoprotein binding [GO:0051219]; retinoic acid binding [GO:0001972]; retromer complex bi…	SUBCELLULAR LOCATION: Golgi apparatus membrane {ECO:0000269|PubMed:18817523}; Single-pass type I membrane protein {ECO:0000269|PubMed:2957598}. Endosome membrane {ECO:0000269|PubMed:18817523}; Single-pass type I membrane protein {ECO:0000269|PubMed:2957598}. Note=Mainly localized in the Golgi at steady state and not detectable in lysosome (PubMed:18817523). Colocalized with DPP4 in internalized c…
P15586	GNS_HUMAN	N-acetylglucosamine-6-sulfatase (EC 3.1.6.14) (Glucosamine-6-sulfatase) (G6S)	GNS	552	azurophil granule [GO:0042582]; azurophil granule lumen [GO:0035578]; extracellular exosome [GO:0070062]; extracellular region [GO:0005576]; ficolin-1-rich granule lumen [GO:1904813]; lysosomal lumen [GO:0043202]	glycosaminoglycan catabolic process [GO:0006027]; heparan sulfate proteoglycan catabolic process [GO:0030200]; keratan sulfate proteoglycan catabolic process [GO:0042340]	glycosaminoglycan binding [GO:0005539]; metal ion binding [GO:0046872]; N-acetylglucosamine-6-sulfatase activity [GO:0008449]; sulfate binding [GO:0043199]; sulfuric ester hydrolase activity [GO:0008484]	SUBCELLULAR LOCATION: Lysosome.
P19474	RO52_HUMAN	E3 ubiquitin-protein ligase TRIM21 (EC 2.3.2.27) (52 kDa Ro protein) (52 kDa ribonucleoprotein autoantigen Ro/SS-A) (RING finger protein 81) (Ro(SS-A)) (Sjoegren syndrome type A antigen) (SS-A) (Tripartite motif-containing protein 21)	TRIM21 RNF81 RO52 SSA1	475	autophagosome [GO:0005776]; cytoplasm [GO:0005737]; cytoplasmic stress granule [GO:0010494]; cytoplasmic vesicle [GO:0031410]; cytosol [GO:0005829]; nucleoplasm [GO:0005654]; nucleus [GO:0005634]; P-body [GO:0000932]; ribonucleoprotein complex [GO:1990904]	antiviral innate immune response [GO:0140374]; cellular response to chemical stress [GO:0062197]; innate immune response [GO:0045087]; negative regulation of innate immune response [GO:0045824]; negative regulation of NF-kappaB transcription factor activity [GO:0032088]; negative regulation of protein deubiquitination [GO:0090086]; negative regulation of viral transcription [GO:0032897]; positive…	DNA binding [GO:0003677]; identical protein binding [GO:0042802]; RNA binding [GO:0003723]; transcription coactivator activity [GO:0003713]; ubiquitin protein ligase activity [GO:0061630]; ubiquitin-protein transferase activity [GO:0004842]; zinc ion binding [GO:0008270]	SUBCELLULAR LOCATION: Cytoplasm {ECO:0000269|PubMed:17156811, ECO:0000269|PubMed:26347139, ECO:0000269|PubMed:36426955}. Cytoplasmic vesicle, autophagosome {ECO:0000269|PubMed:26347139}. Nucleus {ECO:0000269|PubMed:17156811}. Cytoplasm, P-body {ECO:0000269|PubMed:18361920}. Cytoplasm, Stress granule {ECO:0000269|PubMed:17156811}. Note=Enters the nucleus upon exposure to nitric oxide (PubMed:18361…
P19525	E2AK2_HUMAN	Interferon-induced, double-stranded RNA-activated protein kinase (EC 2.7.11.1) (Eukaryotic translation initiation factor 2-alpha kinase 2) (eIF-2A protein kinase 2) (Interferon-inducible RNA-dependent protein kinase) (P1/eIF-2A protein kinase) (Protein kinase RNA-activated) (PKR) (Protein kinase R) (Tyrosine-protein kinase EIF2AK2) (EC 2.7.10.2) (p68 kinase)	EIF2AK2 PKR PRKR	551	cytoplasm [GO:0005737]; cytosol [GO:0005829]; membrane [GO:0016020]; nucleoplasm [GO:0005654]; nucleus [GO:0005634]; perinuclear region of cytoplasm [GO:0048471]; ribosome [GO:0005840]	antiviral innate immune response [GO:0140374]; cellular response to amino acid starvation [GO:0034198]; defense response to virus [GO:0051607]; endoplasmic reticulum unfolded protein response [GO:0030968]; negative regulation of apoptotic process [GO:0043066]; negative regulation of cell population proliferation [GO:0008285]; negative regulation of osteoblast proliferation [GO:0033689]; negative …	ATP binding [GO:0005524]; double-stranded RNA binding [GO:0003725]; eukaryotic translation initiation factor 2alpha kinase activity [GO:0004694]; identical protein binding [GO:0042802]; kinase activity [GO:0016301]; non-membrane spanning protein tyrosine kinase activity [GO:0004715]; protein kinase activity [GO:0004672]; protein phosphatase regulator activity [GO:0019888]; protein serine kinase a…	SUBCELLULAR LOCATION: Cytoplasm {ECO:0000269|PubMed:15121867, ECO:0000269|PubMed:21029237, ECO:0000269|PubMed:22214662}. Nucleus {ECO:0000269|PubMed:21029237, ECO:0000269|PubMed:21072047}. Cytoplasm, perinuclear region {ECO:0000269|PubMed:15121867}. Note=Nuclear localization is elevated in acute leukemia, myelodysplastic syndrome (MDS), melanoma, breast, colon, prostate and lung cancer patient sa…
P19971	TYPH_HUMAN	Thymidine phosphorylase (TP) (EC 2.4.2.4) (Gliostatin) (Platelet-derived endothelial cell growth factor) (PD-ECGF) (TdRPase)	TYMP ECGF1	482	cytosol [GO:0005829]	angiogenesis [GO:0001525]; cell differentiation [GO:0030154]; chemotaxis [GO:0006935]; dTMP catabolic process [GO:0046074]; mitochondrial genome maintenance [GO:0000002]; pyrimidine nucleobase metabolic process [GO:0006206]; pyrimidine nucleoside metabolic process [GO:0006213]; regulation of gastric motility [GO:1905333]; regulation of myelination [GO:0031641]; regulation of transmission of nerve…	1,4-alpha-oligoglucan phosphorylase activity [GO:0004645]; growth factor activity [GO:0008083]; protein homodimerization activity [GO:0042803]; thymidine phosphorylase activity [GO:0009032]
P20591	MX1_HUMAN	Interferon-induced GTP-binding protein Mx1 (Interferon-induced protein p78) (IFI-78K) (Interferon-regulated resistance GTP-binding protein MxA) (Myxoma resistance protein 1) (Myxovirus resistance protein 1) [Cleaved into: Interferon-induced GTP-binding protein Mx1, N-terminally processed]	MX1	662	cytoplasm [GO:0005737]; cytosol [GO:0005829]; endoplasmic reticulum membrane [GO:0005789]; microtubule [GO:0005874]; nuclear membrane [GO:0031965]; nucleus [GO:0005634]; perinuclear region of cytoplasm [GO:0048471]; plasma membrane [GO:0005886]; presynapse [GO:0098793]; synapse [GO:0045202]	antiviral innate immune response [GO:0140374]; apoptotic process [GO:0006915]; defense response [GO:0006952]; defense response to virus [GO:0051607]; innate immune response [GO:0045087]; interleukin-27-mediated signaling pathway [GO:0070106]; negative regulation of viral genome replication [GO:0045071]; receptor internalization [GO:0031623]; response to type I interferon [GO:0034340]; response to…	GTP binding [GO:0005525]; GTPase activity [GO:0003924]; identical protein binding [GO:0042802]; microtubule binding [GO:0008017]	SUBCELLULAR LOCATION: Cytoplasm {ECO:0000269|PubMed:11880649, ECO:0000269|PubMed:21859714, ECO:0000269|PubMed:21992152, ECO:0000269|PubMed:9060610}. Endoplasmic reticulum membrane {ECO:0000269|PubMed:15355513, ECO:0000269|PubMed:16413306, ECO:0000269|PubMed:21992152}; Peripheral membrane protein {ECO:0000269|PubMed:16413306}; Cytoplasmic side. Cytoplasm, perinuclear region {ECO:0000269|PubMed:150…
P20592	MX2_HUMAN	Interferon-induced GTP-binding protein Mx2 (Interferon-regulated resistance GTP-binding protein MxB) (Myxovirus resistance protein 2) (p78-related protein)	MX2	715	cytoplasm [GO:0005737]; cytosol [GO:0005829]; microtubule [GO:0005874]; nuclear pore [GO:0005643]; nucleus [GO:0005634]; plasma membrane [GO:0005886]; presynapse [GO:0098793]; synapse [GO:0045202]	defense response [GO:0006952]; defense response to virus [GO:0051607]; innate immune response [GO:0045087]; mRNA transport [GO:0051028]; protein transport [GO:0015031]; receptor internalization [GO:0031623]; regulation of cell cycle [GO:0051726]; regulation of nucleocytoplasmic transport [GO:0046822]; response to interferon-alpha [GO:0035455]; response to virus [GO:0009615]; synaptic vesicle budd…	GTP binding [GO:0005525]; GTPase activity [GO:0003924]; microtubule binding [GO:0008017]	SUBCELLULAR LOCATION: Cytoplasm {ECO:0000269|PubMed:15184662}. Nucleus {ECO:0000269|PubMed:15184662}. Nucleus, nuclear pore complex {ECO:0000269|PubMed:15184662}. Note=Localization to nuclear pores requires GTP-binding.
P21912	SDHB_HUMAN	Succinate dehydrogenase [ubiquinone] iron-sulfur subunit, mitochondrial (EC 1.3.5.1) (Iron-sulfur subunit of complex II) (Ip) (Malate dehydrogenase [quinone] iron-sulfur subunit) (EC 1.1.5.-)	SDHB SDH SDH1	280	mitochondrial inner membrane [GO:0005743]; mitochondrial matrix [GO:0005759]; mitochondrial membrane [GO:0031966]; mitochondrion [GO:0005739]; nucleoplasm [GO:0005654]; plasma membrane [GO:0005886]; respiratory chain complex II (succinate dehydrogenase) [GO:0045273]	aerobic respiration [GO:0009060]; mitochondrial electron transport, succinate to ubiquinone [GO:0006121]; proton motive force-driven mitochondrial ATP synthesis [GO:0042776]; respiratory electron transport chain [GO:0022904]; succinate metabolic process [GO:0006105]; tricarboxylic acid cycle [GO:0006099]	2 iron, 2 sulfur cluster binding [GO:0051537]; 3 iron, 4 sulfur cluster binding [GO:0051538]; 4 iron, 4 sulfur cluster binding [GO:0051539]; electron transfer activity [GO:0009055]; metal ion binding [GO:0046872]; succinate dehydrogenase (quinone) activity [GO:0008177]; ubiquinone binding [GO:0048039]	SUBCELLULAR LOCATION: Mitochondrion inner membrane {ECO:0000269|PubMed:37098072}; Peripheral membrane protein {ECO:0000269|PubMed:37098072}; Matrix side {ECO:0000269|PubMed:37098072}.
P21980	TGM2_HUMAN	Protein-glutamine gamma-glutamyltransferase 2 (EC 2.3.2.13) (Erythrocyte transglutaminase) (Heart G alpha(h)) (hhG alpha(h)) (Isopeptidase TGM2) (EC 3.4.-.-) (Protein G alpha(h)) (G(h)) (Protein-glutamine deamidase TGM2) (EC 3.5.1.44) (Protein-glutamine dopaminyltransferase TGM2) (EC 2.3.1.-) (Protein-glutamine histaminyltransferase TGM2) (EC 2.3.1.-) (Protein-glutamine noradrenalinyltransferase …	TGM2	687	chromatin [GO:0000785]; collagen-containing extracellular matrix [GO:0062023]; cytosol [GO:0005829]; endoplasmic reticulum [GO:0005783]; extracellular exosome [GO:0070062]; extracellular matrix [GO:0031012]; focal adhesion [GO:0005925]; mitochondrion [GO:0005739]; nucleosome [GO:0000786]; nucleus [GO:0005634]; perinuclear region of cytoplasm [GO:0048471]; plasma membrane [GO:0005886]	apoptotic cell clearance [GO:0043277]; bone development [GO:0060348]; branching involved in salivary gland morphogenesis [GO:0060445]; cellular response to cocaine [GO:0071314]; cellular response to dopamine [GO:1903351]; cellular response to serotonin [GO:1904015]; dopamine secretion [GO:0014046]; gene expression [GO:0010467]; negative regulation of endoplasmic reticulum calcium ion concentratio…	calcium ion binding [GO:0005509]; GTP binding [GO:0005525]; histone dopaminyltransferase activity [GO:0120297]; histone serotonyltransferase activity [GO:0120295]; peptidase activity [GO:0008233]; peptide histaminyltransferase activity [GO:0120299]; peptide noradrenalinyltransferase activity [GO:0120298]; protein-glutamine gamma-glutamyltransferase activity [GO:0003810]; protein-glutamine glutami…	SUBCELLULAR LOCATION: Cytoplasm, cytosol {ECO:0000269|PubMed:24349085, ECO:0000269|PubMed:29618516, ECO:0000269|PubMed:9575137}. Nucleus {ECO:0000269|PubMed:29618516, ECO:0000269|PubMed:9575137}. Chromosome {ECO:0000269|PubMed:9575137}. Secreted, extracellular space, extracellular matrix {ECO:0000269|PubMed:12506096, ECO:0000269|PubMed:1683874, ECO:0000269|PubMed:28198360}. Cell membrane {ECO:000…
P23458	JAK1_HUMAN	Tyrosine-protein kinase JAK1 (EC 2.7.10.2) (Janus kinase 1) (JAK-1)	JAK1 JAK1A JAK1B	1154	cytoplasm [GO:0005737]; cytoplasmic side of plasma membrane [GO:0009898]; cytoskeleton [GO:0005856]; cytosol [GO:0005829]; endosome [GO:0005768]; extrinsic component of cytoplasmic side of plasma membrane [GO:0031234]; focal adhesion [GO:0005925]; nucleus [GO:0005634]; plasma membrane [GO:0005886]; receptor complex [GO:0043235]	cell differentiation [GO:0030154]; cell surface receptor signaling pathway via JAK-STAT [GO:0007259]; cellular response to virus [GO:0098586]; cytokine-mediated signaling pathway [GO:0019221]; growth hormone receptor signaling pathway via JAK-STAT [GO:0060397]; interleukin-10-mediated signaling pathway [GO:0140105]; interleukin-11-mediated signaling pathway [GO:0038154]; interleukin-15-mediated s…	ATP binding [GO:0005524]; CCR5 chemokine receptor binding [GO:0031730]; growth hormone receptor binding [GO:0005131]; metal ion binding [GO:0046872]; non-membrane spanning protein tyrosine kinase activity [GO:0004715]; protein phosphatase binding [GO:0019903]; protein tyrosine kinase activity [GO:0004713]; ubiquitin protein ligase binding [GO:0031625]	SUBCELLULAR LOCATION: Endomembrane system; Peripheral membrane protein. Note=Wholly intracellular, possibly membrane associated.
P24928	RPB1_HUMAN	DNA-directed RNA polymerase II subunit RPB1 (RNA polymerase II subunit B1) (EC 2.7.7.6) (3'-5' exoribonuclease) (EC 3.1.13.-) (DNA-directed RNA polymerase II subunit A) (DNA-directed RNA polymerase III largest subunit) (RNA-directed RNA polymerase II subunit RPB1) (EC 2.7.7.48)	POLR2A POLR2	1970	chromosome [GO:0005694]; mitochondrion [GO:0005739]; nucleoplasm [GO:0005654]; nucleus [GO:0005634]; RNA polymerase II, core complex [GO:0005665]	DNA-templated transcription termination [GO:0006353]; positive regulation of RNA splicing [GO:0033120]; regulation of DNA-templated transcription [GO:0006355]; transcription by RNA polymerase II [GO:0006366]	DNA binding [GO:0003677]; DNA-directed RNA polymerase activity [GO:0003899]; hydrolase activity [GO:0016787]; kinase binding [GO:0019900]; magnesium ion binding [GO:0000287]; microfibril binding [GO:0050436]; promoter-specific chromatin binding [GO:1990841]; RNA binding [GO:0003723]; RNA-directed RNA polymerase activity [GO:0003968]; ubiquitin protein ligase binding [GO:0031625]; zinc ion binding…	SUBCELLULAR LOCATION: Nucleus {ECO:0000269|PubMed:26566685, ECO:0000269|PubMed:28076779, ECO:0000269|PubMed:9852112}. Cytoplasm {ECO:0000269|PubMed:26566685}. Chromosome {ECO:0000269|PubMed:28076779}. Note=Hypophosphorylated form is mainly found in the cytoplasm, while the hyperphosphorylated and active form is nuclear (PubMed:26566685). Co-localizes with kinase SRPK2 and helicase DDX23 at chroma…
P28838	AMPL_HUMAN	Cytosol aminopeptidase (EC 3.4.11.1) (Cysteinylglycine-S-conjugate dipeptidase) (EC 3.4.13.23) (Leucine aminopeptidase 3) (LAP-3) (Leucyl aminopeptidase) (Peptidase S) (Proline aminopeptidase) (EC 3.4.11.5) (Prolyl aminopeptidase)	LAP3 LAPEP PEPS	519	cytoplasm [GO:0005737]; extracellular exosome [GO:0070062]; focal adhesion [GO:0005925]; mitochondrion [GO:0005739]; nucleus [GO:0005634]; trans-Golgi network [GO:0005802]	proteolysis [GO:0006508]	aminopeptidase activity [GO:0004177]; carboxypeptidase activity [GO:0004180]; manganese ion binding [GO:0030145]; metalloaminopeptidase activity [GO:0070006]; metalloexopeptidase activity [GO:0008235]; peptidase activity [GO:0008233]	SUBCELLULAR LOCATION: Cytoplasm {ECO:0000250|UniProtKB:Q68FS4}.
P29590	PML_HUMAN	Protein PML (E3 SUMO-protein ligase PML) (EC 2.3.2.-) (Promyelocytic leukemia protein) (RING finger protein 71) (RING-type E3 SUMO transferase PML) (Tripartite motif-containing protein 19) (TRIM19)	PML MYL PP8675 RNF71 TRIM19	882	chromosome, telomeric region [GO:0000781]; cytoplasm [GO:0005737]; cytosol [GO:0005829]; early endosome membrane [GO:0031901]; endoplasmic reticulum membrane [GO:0005789]; nuclear matrix [GO:0016363]; nuclear membrane [GO:0031965]; nucleolus [GO:0005730]; nucleoplasm [GO:0005654]; nucleus [GO:0005634]; PML body [GO:0016605]	apoptotic process [GO:0006915]; branching involved in mammary gland duct morphogenesis [GO:0060444]; cell fate commitment [GO:0045165]; cellular response to interleukin-4 [GO:0071353]; cellular response to leukemia inhibitory factor [GO:1990830]; cellular senescence [GO:0090398]; chromatin remodeling [GO:0006338]; circadian regulation of gene expression [GO:0032922]; DNA damage response, signal t…	cobalt ion binding [GO:0050897]; DNA binding [GO:0003677]; identical protein binding [GO:0042802]; molecular adaptor activity [GO:0060090]; protein heterodimerization activity [GO:0046982]; protein homodimerization activity [GO:0042803]; SMAD binding [GO:0046332]; SUMO binding [GO:0032183]; SUMO transferase activity [GO:0019789]; transcription coactivator activity [GO:0003713]; ubiquitin protein …	SUBCELLULAR LOCATION: Nucleus. Nucleus, nucleoplasm. Cytoplasm {ECO:0000269|PubMed:27211601}. Nucleus, PML body {ECO:0000269|PubMed:20501696, ECO:0000269|PubMed:20719947, ECO:0000269|PubMed:27211601, ECO:0000269|PubMed:36373674}. Nucleus, nucleolus. Endoplasmic reticulum membrane {ECO:0000250}; Peripheral membrane protein {ECO:0000250}; Cytoplasmic side {ECO:0000250}. Early endosome membrane; Per…
P29728	OAS2_HUMAN	2'-5'-oligoadenylate synthase 2 ((2-5')oligo(A) synthase 2) (2-5A synthase 2) (EC 2.7.7.84) (p69 OAS / p71 OAS) (p69OAS / p71OAS)	OAS2	719	cytoplasm [GO:0005737]; cytosol [GO:0005829]; intracellular membrane-bounded organelle [GO:0043231]; membrane [GO:0016020]; nucleoplasm [GO:0005654]; perinuclear region of cytoplasm [GO:0048471]	antiviral innate immune response [GO:0140374]; defense response to bacterium [GO:0042742]; defense response to virus [GO:0051607]; interleukin-27-mediated signaling pathway [GO:0070106]; negative regulation of viral genome replication [GO:0045071]; nucleobase-containing compound metabolic process [GO:0006139]; positive regulation of interferon-beta production [GO:0032728]; positive regulation of …	2'-5'-oligoadenylate synthetase activity [GO:0001730]; ATP binding [GO:0005524]; double-stranded RNA binding [GO:0003725]; metal ion binding [GO:0046872]	SUBCELLULAR LOCATION: Cytoplasm {ECO:0000269|PubMed:19923450}. Cytoplasm, perinuclear region {ECO:0000269|PubMed:19923450}.
P31350	RIR2_HUMAN	Ribonucleoside-diphosphate reductase subunit M2 (EC 1.17.4.1) (Ribonucleotide reductase small chain) (Ribonucleotide reductase small subunit)	RRM2 RR2	389	cytosol [GO:0005829]; nucleoplasm [GO:0005654]; ribonucleoside-diphosphate reductase complex [GO:0005971]	2'-deoxyribonucleotide biosynthetic process [GO:0009265]; blastocyst development [GO:0001824]; deoxyribonucleotide biosynthetic process [GO:0009263]; positive regulation of G1/S transition of mitotic cell cycle [GO:1900087]; protein heterotetramerization [GO:0051290]; ribonucleoside diphosphate metabolic process [GO:0009185]	ferric iron binding [GO:0008199]; protein homodimerization activity [GO:0042803]; ribonucleoside-diphosphate reductase activity, thioredoxin disulfide as acceptor [GO:0004748]	SUBCELLULAR LOCATION: Cytoplasm {ECO:0000269|PubMed:22632967}. Nucleus {ECO:0000269|PubMed:22632967}. Note=Localized to the cytoplasm in S phase cells. May localize to the nucleus in G2 phase cells. {ECO:0000269|PubMed:22632967}.
P31431	SDC4_HUMAN	Syndecan-4 (SYND4) (Amphiglycan) (Ryudocan core protein)	SDC4	198	cell surface [GO:0009986]; costamere [GO:0043034]; extracellular exosome [GO:0070062]; focal adhesion [GO:0005925]; Golgi lumen [GO:0005796]; lysosomal lumen [GO:0043202]; plasma membrane [GO:0005886]	cell migration [GO:0016477]; inner ear receptor cell stereocilium organization [GO:0060122]; negative regulation of T cell proliferation [GO:0042130]; neural tube closure [GO:0001843]; positive regulation of exosomal secretion [GO:1903543]; positive regulation of extracellular exosome assembly [GO:1903553]; positive regulation of focal adhesion assembly [GO:0051894]; positive regulation of stress…	fibronectin binding [GO:0001968]; identical protein binding [GO:0042802]; protein kinase C binding [GO:0005080]; thrombospondin receptor activity [GO:0070053]	SUBCELLULAR LOCATION: [Isoform 1]: Membrane {ECO:0000255}; Single-pass type I membrane protein {ECO:0000255}. Secreted {ECO:0000269|PubMed:9169435}. Note=Shedding of the ectodomain produces a soluble form. {ECO:0000269|PubMed:9169435}.; SUBCELLULAR LOCATION: [Isoform 2]: Secreted.
P33981	TTK_HUMAN	Dual specificity protein kinase TTK (EC 2.7.12.1) (Phosphotyrosine picked threonine-protein kinase) (PYT)	TTK MPS1 MPS1L1	857	cytoplasm [GO:0005737]; kinetochore [GO:0000776]; membrane [GO:0016020]; nucleus [GO:0005634]; spindle [GO:0005819]	chromosome segregation [GO:0007059]; female meiosis chromosome segregation [GO:0016321]; meiotic spindle assembly checkpoint signaling [GO:0033316]; mitotic spindle assembly checkpoint signaling [GO:0007094]; mitotic spindle organization [GO:0007052]; positive regulation of cell population proliferation [GO:0008284]; positive regulation of SMAD protein signal transduction [GO:0060391]; protein lo…	ATP binding [GO:0005524]; identical protein binding [GO:0042802]; kinetochore binding [GO:0043515]; protein serine kinase activity [GO:0106310]; protein serine/threonine kinase activity [GO:0004674]; protein serine/threonine/tyrosine kinase activity [GO:0004712]; protein tyrosine kinase activity [GO:0004713]
P40763	STAT3_HUMAN	Signal transducer and activator of transcription 3 (Acute-phase response factor)	STAT3 APRF	770	chromatin [GO:0000785]; cytoplasm [GO:0005737]; cytosol [GO:0005829]; glutamatergic synapse [GO:0098978]; mitochondrial inner membrane [GO:0005743]; nucleoplasm [GO:0005654]; nucleus [GO:0005634]; plasma membrane [GO:0005886]; postsynaptic density [GO:0014069]; RNA polymerase II transcription regulator complex [GO:0090575]; Schaffer collateral - CA1 synapse [GO:0098685]; transcription regulator c…	acute-phase response [GO:0006953]; astrocyte differentiation [GO:0048708]; cell differentiation [GO:0030154]; cell population proliferation [GO:0008283]; cell surface receptor signaling pathway via JAK-STAT [GO:0007259]; cell surface receptor signaling pathway via STAT [GO:0097696]; cellular response to hormone stimulus [GO:0032870]; cellular response to interleukin-17 [GO:0097398]; cellular resp…	CCR5 chemokine receptor binding [GO:0031730]; chromatin DNA binding [GO:0031490]; DNA binding [GO:0003677]; DNA-binding transcription activator activity, RNA polymerase II-specific [GO:0001228]; DNA-binding transcription factor activity [GO:0003700]; DNA-binding transcription factor activity, RNA polymerase II-specific [GO:0000981]; DNA-binding transcription factor binding [GO:0140297]; identical…	SUBCELLULAR LOCATION: Cytoplasm {ECO:0000269|PubMed:15653507, ECO:0000269|PubMed:16285960, ECO:0000269|PubMed:28065600, ECO:0000269|PubMed:31899195}. Nucleus {ECO:0000269|PubMed:15653507, ECO:0000269|PubMed:16285960, ECO:0000269|PubMed:28065600, ECO:0000269|PubMed:29162862, ECO:0000269|PubMed:31899195}. Note=Shuttles between the nucleus and the cytoplasm (PubMed:29162862). Translocated into the n…
P42224	STAT1_HUMAN	Signal transducer and activator of transcription 1-alpha/beta (Transcription factor ISGF-3 components p91/p84)	STAT1	750	axon [GO:0030424]; chromatin [GO:0000785]; cytoplasm [GO:0005737]; cytosol [GO:0005829]; dendrite [GO:0030425]; ISGF3 complex [GO:0070721]; nucleolus [GO:0005730]; nucleoplasm [GO:0005654]; nucleus [GO:0005634]; perinuclear region of cytoplasm [GO:0048471]; protein-containing complex [GO:0032991]; RNA polymerase II transcription regulator complex [GO:0090575]	blood circulation [GO:0008015]; cell surface receptor signaling pathway via JAK-STAT [GO:0007259]; cell surface receptor signaling pathway via STAT [GO:0097696]; cellular response to insulin stimulus [GO:0032869]; cellular response to interferon-beta [GO:0035458]; cellular response to type II interferon [GO:0071346]; defense response [GO:0006952]; defense response to virus [GO:0051607]; interleuk…	cadherin binding [GO:0045296]; CCR5 chemokine receptor binding [GO:0031730]; DNA-binding transcription factor activity [GO:0003700]; DNA-binding transcription factor activity, RNA polymerase II-specific [GO:0000981]; double-stranded DNA binding [GO:0003690]; enzyme binding [GO:0019899]; histone acetyltransferase binding [GO:0035035]; histone binding [GO:0042393]; identical protein binding [GO:004…	SUBCELLULAR LOCATION: Cytoplasm {ECO:0000269|PubMed:15322115, ECO:0000269|PubMed:26479788, ECO:0000269|PubMed:27796300, ECO:0000269|PubMed:28753426, ECO:0000269|PubMed:32209697}. Nucleus {ECO:0000269|PubMed:15322115, ECO:0000269|PubMed:26479788, ECO:0000269|PubMed:28753426, ECO:0000269|PubMed:32209697}. Note=Translocated into the nucleus upon tyrosine phosphorylation and dimerization, in response…
P42892	ECE1_HUMAN	Endothelin-converting enzyme 1 (ECE-1) (EC 3.4.24.71)	ECE1	770	early endosome [GO:0005769]; endosome [GO:0005768]; endosome membrane [GO:0010008]; external side of plasma membrane [GO:0009897]; extracellular exosome [GO:0070062]; lysosomal membrane [GO:0005765]; membrane [GO:0016020]; perinuclear region of cytoplasm [GO:0048471]; plasma membrane [GO:0005886]; vesicle [GO:0031982]; Weibel-Palade body [GO:0033093]	axonogenesis involved in innervation [GO:0060385]; bradykinin catabolic process [GO:0010815]; calcitonin catabolic process [GO:0010816]; ear development [GO:0043583]; embryonic digit morphogenesis [GO:0042733]; embryonic heart tube development [GO:0035050]; endothelin maturation [GO:0034959]; G protein-coupled receptor signaling pathway [GO:0007186]; heart development [GO:0007507]; hormone catabo…	endopeptidase activity [GO:0004175]; metalloendopeptidase activity [GO:0004222]; peptide hormone binding [GO:0017046]; protein homodimerization activity [GO:0042803]; zinc ion binding [GO:0008270]	SUBCELLULAR LOCATION: Cell membrane {ECO:0000269|PubMed:37835445}; Single-pass type II membrane protein.
P52630	STAT2_HUMAN	Signal transducer and activator of transcription 2 (p113)	STAT2	851	chromatin [GO:0000785]; cytoplasm [GO:0005737]; cytosol [GO:0005829]; ISGF3 complex [GO:0070721]; nucleoplasm [GO:0005654]; nucleus [GO:0005634]; plasma membrane [GO:0005886]; RNA polymerase II transcription regulator complex [GO:0090575]	cell surface receptor signaling pathway via JAK-STAT [GO:0007259]; defense response [GO:0006952]; defense response to virus [GO:0051607]; negative regulation of type I interferon-mediated signaling pathway [GO:0060339]; positive regulation of transcription by RNA polymerase II [GO:0045944]; regulation of cell population proliferation [GO:0042127]; regulation of mitochondrial fission [GO:0090140];…	DNA-binding transcription factor activity [GO:0003700]; DNA-binding transcription factor activity, RNA polymerase II-specific [GO:0000981]; identical protein binding [GO:0042802]; RNA polymerase II cis-regulatory region sequence-specific DNA binding [GO:0000978]; ubiquitin-like protein ligase binding [GO:0044389]	SUBCELLULAR LOCATION: Cytoplasm {ECO:0000269|PubMed:11150296, ECO:0000269|PubMed:23139419, ECO:0000269|PubMed:27782195}. Nucleus {ECO:0000269|PubMed:11150296, ECO:0000269|PubMed:23139419}. Note=Translocated into the nucleus upon activation by IFN-alpha/beta. {ECO:0000269|PubMed:11150296, ECO:0000269|PubMed:23139419}.
P52732	KIF11_HUMAN	Kinesin-like protein KIF11 (Kinesin-like protein 1) (Kinesin-like spindle protein HKSP) (Kinesin-related motor protein Eg5) (Thyroid receptor-interacting protein 5) (TR-interacting protein 5) (TRIP-5)	KIF11 EG5 KNSL1 TRIP5	1056	ciliary basal body [GO:0036064]; cytosol [GO:0005829]; intracellular membrane-bounded organelle [GO:0043231]; kinesin complex [GO:0005871]; membrane [GO:0016020]; microtubule [GO:0005874]; mitotic spindle [GO:0072686]; nucleus [GO:0005634]; protein-containing complex [GO:0032991]; spindle [GO:0005819]; spindle pole [GO:0000922]	cell division [GO:0051301]; microtubule-based movement [GO:0007018]; mitotic cell cycle [GO:0000278]; mitotic centrosome separation [GO:0007100]; mitotic spindle assembly [GO:0090307]; mitotic spindle organization [GO:0007052]; regulation of mitotic centrosome separation [GO:0046602]; spindle elongation [GO:0051231]; spindle organization [GO:0007051]	ATP binding [GO:0005524]; microtubule binding [GO:0008017]; microtubule motor activity [GO:0003777]; plus-end-directed microtubule motor activity [GO:0008574]; protein kinase binding [GO:0019901]	SUBCELLULAR LOCATION: Cytoplasm {ECO:0000269|PubMed:19001501, ECO:0000269|PubMed:23857769}. Cytoplasm, cytoskeleton, spindle pole {ECO:0000269|PubMed:19001501, ECO:0000269|PubMed:37728657}.
P55265	DSRAD_HUMAN	Double-stranded RNA-specific adenosine deaminase (DRADA) (EC 3.5.4.37) (136 kDa double-stranded RNA-binding protein) (p136) (Interferon-inducible protein 4) (IFI-4) (K88DSRBP)	ADAR ADAR1 DSRAD G1P1 IFI4	1226	cytoplasm [GO:0005737]; cytosol [GO:0005829]; membrane [GO:0016020]; mitochondrion [GO:0005739]; nucleolus [GO:0005730]; nucleoplasm [GO:0005654]; nucleus [GO:0005634]; supraspliceosomal complex [GO:0044530]	adenosine to inosine editing [GO:0006382]; base conversion or substitution editing [GO:0016553]; cellular response to virus [GO:0098586]; defense response to virus [GO:0051607]; definitive hemopoiesis [GO:0060216]; erythrocyte differentiation [GO:0030218]; hematopoietic progenitor cell differentiation [GO:0002244]; hematopoietic stem cell homeostasis [GO:0061484]; hepatocyte apoptotic process [GO…	DNA binding [GO:0003677]; double-stranded RNA adenosine deaminase activity [GO:0003726]; double-stranded RNA binding [GO:0003725]; metal ion binding [GO:0046872]; RNA binding [GO:0003723]; tRNA-specific adenosine deaminase activity [GO:0008251]	SUBCELLULAR LOCATION: [Isoform 1]: Cytoplasm {ECO:0000269|PubMed:7565688}. Nucleus {ECO:0000269|PubMed:24753571, ECO:0000269|PubMed:7565688}. Note=Shuttles between the cytoplasm and nucleus (PubMed:24753571, PubMed:7565688). Nuclear import is mediated by TNPO1 (PubMed:24753571). {ECO:0000269|PubMed:24753571, ECO:0000269|PubMed:7565688}.; SUBCELLULAR LOCATION: [Isoform 5]: Cytoplasm {ECO:0000269|P…
P62633	CNBP_HUMAN	CCHC-type zinc finger nucleic acid binding protein (Cellular nucleic acid-binding protein) (CNBP) (Zinc finger protein 9)	CNBP RNF163 ZNF9	177	cytoplasm [GO:0005737]; cytosol [GO:0005829]; endoplasmic reticulum [GO:0005783]	cholesterol homeostasis [GO:0042632]; G-quadruplex DNA formation [GO:0071919]; negative regulation of transcription by RNA polymerase II [GO:0000122]; positive regulation of cell population proliferation [GO:0008284]; positive regulation of cytoplasmic translation [GO:2000767]; positive regulation of DNA-templated transcription [GO:0045893]; positive regulation of transcription by RNA polymerase …	G-quadruplex DNA binding [GO:0051880]; mRNA binding [GO:0003729]; RNA binding [GO:0003723]; single-stranded RNA binding [GO:0003727]; translation regulator activity [GO:0045182]; zinc ion binding [GO:0008270]	SUBCELLULAR LOCATION: Nucleus {ECO:0000250|UniProtKB:P53996}. Cytoplasm {ECO:0000269|PubMed:28329689}. Endoplasmic reticulum {ECO:0000250|UniProtKB:P53996}.; SUBCELLULAR LOCATION: [Isoform 1]: Cytoplasm {ECO:0000269|PubMed:28329689}.; SUBCELLULAR LOCATION: [Isoform 2]: Cytoplasm {ECO:0000269|PubMed:28329689}.; SUBCELLULAR LOCATION: [Isoform 4]: Cytoplasm {ECO:0000269|PubMed:28329689}.; SUBCELLULA…
P78310	CXAR_HUMAN	Coxsackievirus and adenovirus receptor (CAR) (hCAR) (CVB3-binding protein) (Coxsackievirus B-adenovirus receptor) (HCVADR)	CXADR CAR	365	acrosomal vesicle [GO:0001669]; adherens junction [GO:0005912]; apicolateral plasma membrane [GO:0016327]; basolateral plasma membrane [GO:0016323]; bicellular tight junction [GO:0005923]; cell body [GO:0044297]; cell junction [GO:0030054]; cell-cell junction [GO:0005911]; cytoplasm [GO:0005737]; extracellular region [GO:0005576]; extracellular space [GO:0005615]; filopodium [GO:0030175]; growth …	actin cytoskeleton organization [GO:0030036]; AV node cell to bundle of His cell communication [GO:0086067]; AV node cell-bundle of His cell adhesion involved in cell communication [GO:0086072]; cardiac muscle cell development [GO:0055013]; cell-cell junction organization [GO:0045216]; defense response to virus [GO:0051607]; epithelial structure maintenance [GO:0010669]; gamma-delta T cell activa…	beta-catenin binding [GO:0008013]; cell adhesion molecule binding [GO:0050839]; cell adhesive protein binding involved in AV node cell-bundle of His cell communication [GO:0086082]; connexin binding [GO:0071253]; identical protein binding [GO:0042802]; integrin binding [GO:0005178]; PDZ domain binding [GO:0030165]; signaling receptor binding [GO:0005102]; virus receptor activity [GO:0001618]	SUBCELLULAR LOCATION: [Isoform 1]: Cell membrane {ECO:0000269|PubMed:15533241}; Single-pass type I membrane protein {ECO:0000255}. Basolateral cell membrane {ECO:0000269|PubMed:11316797, ECO:0000269|PubMed:12021372, ECO:0000269|PubMed:12297051, ECO:0000269|PubMed:15364909}; Single-pass type I membrane protein {ECO:0000255}. Cell junction, tight junction {ECO:0000269|PubMed:11734628, ECO:0000269|P…
P80217	IN35_HUMAN	Interferon-induced 35 kDa protein (IFP 35) (Ifi-35)	IFI35 IFP35	286	cytoplasm [GO:0005737]; cytosol [GO:0005829]; extracellular space [GO:0005615]; membrane [GO:0016020]; nucleolus [GO:0005730]; nucleoplasm [GO:0005654]; nucleus [GO:0005634]	innate immune response [GO:0045087]; macrophage activation involved in immune response [GO:0002281]; negative regulation of cell population proliferation [GO:0008285]; negative regulation of non-canonical NF-kappaB signal transduction [GO:1901223]; positive regulation of inflammatory response [GO:0050729]; positive regulation of innate immune response [GO:0045089]; positive regulation of non-cano…	identical protein binding [GO:0042802]	SUBCELLULAR LOCATION: Cytoplasm {ECO:0000269|PubMed:10779520, ECO:0000269|PubMed:10950963, ECO:0000269|PubMed:8288566}. Nucleus {ECO:0000269|PubMed:10950963, ECO:0000269|PubMed:26342464, ECO:0000269|PubMed:8288566}. Secreted {ECO:0000269|PubMed:29038465}. Note=Cytoplasmic IFI35 localizes in punctate granular structures (PubMed:10950963). Nuclear localization increased is stimulated by IFN-alpha (…
Q00978	IRF9_HUMAN	Interferon regulatory factor 9 (IRF-9) (IFN-alpha-responsive transcription factor subunit) (ISGF3 p48 subunit) (Interferon-stimulated gene factor 3 gamma) (ISGF-3 gamma) (Transcriptional regulator ISGF3 subunit gamma)	IRF9 ISGF3G	393	chromatin [GO:0000785]; cytoplasm [GO:0005737]; cytosol [GO:0005829]; ISGF3 complex [GO:0070721]; nucleoplasm [GO:0005654]; nucleus [GO:0005634]	cell surface receptor signaling pathway [GO:0007166]; defense response to virus [GO:0051607]; immune system process [GO:0002376]; positive regulation of transcription by RNA polymerase II [GO:0045944]; regulation of transcription by RNA polymerase II [GO:0006357]; transcription by RNA polymerase II [GO:0006366]	DNA-binding transcription factor activity [GO:0003700]; DNA-binding transcription factor activity, RNA polymerase II-specific [GO:0000981]; RNA polymerase II cis-regulatory region sequence-specific DNA binding [GO:0000978]; sequence-specific double-stranded DNA binding [GO:1990837]	SUBCELLULAR LOCATION: Cytoplasm {ECO:0000269|PubMed:11846981}. Nucleus {ECO:0000269|PubMed:11846981, ECO:0000269|PubMed:30143481}. Note=Translocated into the nucleus upon activation by IFN-alpha/beta.
Q03518	TAP1_HUMAN	Antigen peptide transporter 1 (APT1) (EC 7.4.2.14) (ATP-binding cassette sub-family B member 2) (Peptide supply factor 1) (Peptide transporter PSF1) (PSF-1) (Peptide transporter TAP1) (Peptide transporter involved in antigen processing 1) (Really interesting new gene 4 protein) (RING4)	TAP1 ABCB2 PSF1 RING4 Y3	748	centriolar satellite [GO:0034451]; endoplasmic reticulum [GO:0005783]; endoplasmic reticulum membrane [GO:0005789]; endoplasmic reticulum-Golgi intermediate compartment membrane [GO:0033116]; membrane [GO:0016020]; MHC class I peptide loading complex [GO:0042824]; phagocytic vesicle membrane [GO:0030670]; TAP complex [GO:0042825]	adaptive immune response [GO:0002250]; antigen processing and presentation of endogenous peptide antigen via MHC class I [GO:0019885]; cytosol to endoplasmic reticulum transport [GO:0046967]; defense response [GO:0006952]; peptide transport [GO:0015833]; protein transport [GO:0015031]; transmembrane transport [GO:0055085]	ABC-type peptide antigen transporter activity [GO:0015433]; ADP binding [GO:0043531]; ATP binding [GO:0005524]; ATP hydrolysis activity [GO:0016887]; metal ion binding [GO:0046872]; MHC class I protein binding [GO:0042288]; MHC class Ib protein binding [GO:0023029]; peptide antigen binding [GO:0042605]; peptide transmembrane transporter activity [GO:1904680]; protein homodimerization activity [GO…	SUBCELLULAR LOCATION: Endoplasmic reticulum membrane {ECO:0000269|PubMed:1589036, ECO:0000269|PubMed:22638925}; Multi-pass membrane protein {ECO:0000255}. Note=The transmembrane segments seem to form a pore in the membrane.
Q03519	TAP2_HUMAN	Antigen peptide transporter 2 (APT2) (EC 7.4.2.14) (ATP-binding cassette sub-family B member 3) (Peptide supply factor 2) (Peptide transporter PSF2) (PSF-2) (Peptide transporter TAP2) (Peptide transporter involved in antigen processing 2) (Really interesting new gene 11 protein) (RING11)	TAP2 ABCB3 PSF2 RING11 Y1	686	endoplasmic reticulum [GO:0005783]; endoplasmic reticulum membrane [GO:0005789]; endoplasmic reticulum-Golgi intermediate compartment membrane [GO:0033116]; membrane [GO:0016020]; MHC class I peptide loading complex [GO:0042824]; nuclear speck [GO:0016607]; phagocytic vesicle membrane [GO:0030670]; TAP complex [GO:0042825]	antigen processing and presentation of endogenous peptide antigen via MHC class I [GO:0019885]; antigen processing and presentation of endogenous peptide antigen via MHC class I via ER pathway, TAP-dependent [GO:0002485]; antigen processing and presentation of endogenous peptide antigen via MHC class Ib via ER pathway, TAP-dependent [GO:0002489]; antigen processing and presentation of exogenous p…	ABC-type peptide antigen transporter activity [GO:0015433]; ABC-type peptide transporter activity [GO:0015440]; ATP binding [GO:0005524]; ATP hydrolysis activity [GO:0016887]; metal ion binding [GO:0046872]; MHC class Ib protein binding [GO:0023029]; peptide antigen binding [GO:0042605]; peptide transmembrane transporter activity [GO:1904680]; TAP1 binding [GO:0046978]; tapasin binding [GO:004698…	SUBCELLULAR LOCATION: Endoplasmic reticulum membrane {ECO:0000269|PubMed:1589036, ECO:0000269|PubMed:22638925}; Multi-pass membrane protein {ECO:0000255}. Note=The transmembrane segments seem to form a pore in the membrane.
Q08380	LG3BP_HUMAN	Galectin-3-binding protein (Basement membrane autoantigen p105) (Lectin galactoside-binding soluble 3-binding protein) (Mac-2-binding protein) (MAC2BP) (Mac-2 BP) (Tumor-associated antigen 90K)	LGALS3BP M2BP	585	blood microparticle [GO:0072562]; collagen-containing extracellular matrix [GO:0062023]; extracellular exosome [GO:0070062]; extracellular region [GO:0005576]; extracellular space [GO:0005615]; membrane [GO:0016020]; platelet dense granule lumen [GO:0031089]	cell adhesion [GO:0007155]; cellular defense response [GO:0006968]; signal transduction [GO:0007165]	scavenger receptor activity [GO:0005044]	SUBCELLULAR LOCATION: Secreted {ECO:0000269|PubMed:8390986}. Secreted, extracellular space, extracellular matrix {ECO:0000269|PubMed:9501082}.
Q13325	IFIT5_HUMAN	Interferon-induced protein with tetratricopeptide repeats 5 (IFIT-5) (Interferon-induced 58 kDa protein) (Retinoic acid- and interferon-inducible 58 kDa protein) (P58)	IFIT5 ISG58 RI58	482	actin cytoskeleton [GO:0015629]; apical part of cell [GO:0045177]; cytosol [GO:0005829]; plasma membrane [GO:0005886]; ruffle membrane [GO:0032587]	defense response to virus [GO:0051607]; innate immune response [GO:0045087]; negative regulation of viral genome replication [GO:0045071]; positive regulation of canonical NF-kappaB signal transduction [GO:0043123]	double-stranded DNA binding [GO:0003690]; poly(U) RNA binding [GO:0008266]; RNA binding [GO:0003723]; RNA cap binding [GO:0000339]; single-stranded RNA binding [GO:0003727]; tRNA binding [GO:0000049]	SUBCELLULAR LOCATION: Cell projection, ruffle membrane {ECO:0000269|PubMed:23317505}. Note=Colocalized with RIGI at cell surface ruffles. Localizes to actin-rich protrusions from the apical cell surface.
Q13501	SQSTM_HUMAN	Sequestosome-1 (EBI3-associated protein of 60 kDa) (EBIAP) (p60) (Phosphotyrosine-independent ligand for the Lck SH2 domain of 62 kDa) (Ubiquitin-binding protein p62) (p62)	SQSTM1 ORCA OSIL	440	aggresome [GO:0016235]; amphisome [GO:0044753]; autolysosome [GO:0044754]; autophagosome [GO:0005776]; cytoplasm [GO:0005737]; cytosol [GO:0005829]; endoplasmic reticulum [GO:0005783]; extracellular exosome [GO:0070062]; glutamatergic synapse [GO:0098978]; inclusion body [GO:0016234]; intracellular membrane-bounded organelle [GO:0043231]; intracellular membraneless organelle [GO:0043232]; late en…	aggrephagy [GO:0035973]; apoptotic process [GO:0006915]; autophagy [GO:0006914]; autophagy of mitochondrion [GO:0000422]; brown fat cell proliferation [GO:0070342]; cell differentiation [GO:0030154]; cellular response to stress [GO:0033554]; endosomal transport [GO:0016197]; endosome organization [GO:0007032]; energy homeostasis [GO:0097009]; immune system process [GO:0002376]; intracellular sign…	enzyme binding [GO:0019899]; identical protein binding [GO:0042802]; ionotropic glutamate receptor binding [GO:0035255]; K63-linked polyubiquitin modification-dependent protein binding [GO:0070530]; molecular condensate scaffold activity [GO:0140693]; molecular sequestering activity [GO:0140313]; protein kinase binding [GO:0019901]; protein kinase C binding [GO:0005080]; protein sequestering acti…	SUBCELLULAR LOCATION: Cytoplasmic vesicle, autophagosome {ECO:0000269|PubMed:15953362, ECO:0000269|PubMed:16286508, ECO:0000269|PubMed:17580304, ECO:0000269|PubMed:20168092, ECO:0000269|PubMed:37802024}. Preautophagosomal structure {ECO:0000269|PubMed:34471133}. Cytoplasm, cytosol {ECO:0000269|PubMed:11786419, ECO:0000269|PubMed:11981755, ECO:0000269|PubMed:20168092, ECO:0000269|PubMed:20357094, …
Q13740	CD166_HUMAN	CD166 antigen (Activated leukocyte cell adhesion molecule) (CD antigen CD166)	ALCAM MEMD	583	axon [GO:0030424]; dendrite [GO:0030425]; external side of plasma membrane [GO:0009897]; extracellular exosome [GO:0070062]; focal adhesion [GO:0005925]; immunological synapse [GO:0001772]; neuronal cell body [GO:0043025]; plasma membrane [GO:0005886]	adaptive immune response [GO:0002250]; axon extension involved in axon guidance [GO:0048846]; cell adhesion [GO:0007155]; heterophilic cell-cell adhesion via plasma membrane cell adhesion molecules [GO:0007157]; motor neuron axon guidance [GO:0008045]; neuron projection extension [GO:1990138]; retinal ganglion cell axon guidance [GO:0031290]; signal transduction [GO:0007165]	identical protein binding [GO:0042802]; signaling receptor binding [GO:0005102]	SUBCELLULAR LOCATION: Cell membrane {ECO:0000269|PubMed:15048703, ECO:0000269|PubMed:15294938, ECO:0000269|PubMed:16352806, ECO:0000269|PubMed:23169771, ECO:0000269|PubMed:24740813, ECO:0000269|PubMed:24945728, ECO:0000269|PubMed:7760007}; Single-pass type I membrane protein {ECO:0000305}. Cell projection, axon {ECO:0000250|UniProtKB:Q61490}. Cell projection, dendrite {ECO:0000250|UniProtKB:Q6149…
Q15014	MO4L2_HUMAN	Mortality factor 4-like protein 2 (MORF-related gene X protein) (Protein MSL3-2) (Transcription factor-like protein MRGX)	MORF4L2 KIAA0026 MRGX	288	NuA4 histone acetyltransferase complex [GO:0035267]; nucleolus [GO:0005730]; nucleoplasm [GO:0005654]; nucleosome [GO:0000786]; plasma membrane [GO:0005886]	chromatin organization [GO:0006325]; DNA repair [GO:0006281]; positive regulation of DNA-templated transcription [GO:0045893]; positive regulation of double-strand break repair via homologous recombination [GO:1905168]; regulation of apoptotic process [GO:0042981]; regulation of cell cycle [GO:0051726]; regulation of double-strand break repair [GO:2000779]		SUBCELLULAR LOCATION: Nucleus.
Q15646	OASL_HUMAN	2'-5'-oligoadenylate synthase-like protein (2'-5'-OAS-related protein) (2'-5'-OAS-RP) (59 kDa 2'-5'-oligoadenylate synthase-like protein) (Thyroid receptor-interacting protein 14) (TR-interacting protein 14) (TRIP-14) (p59 OASL) (p59OASL)	OASL TRIP14	514	cytoplasm [GO:0005737]; cytosol [GO:0005829]; membrane [GO:0016020]; nucleolus [GO:0005730]; nucleoplasm [GO:0005654]	antiviral innate immune response [GO:0140374]; defense response to virus [GO:0051607]; interleukin-27-mediated signaling pathway [GO:0070106]; negative regulation of viral genome replication [GO:0045071]; positive regulation of RIG-I signaling pathway [GO:1900246]; response to virus [GO:0009615]; type I interferon-mediated signaling pathway [GO:0060337]	DNA binding [GO:0003677]; double-stranded RNA binding [GO:0003725]; nuclear thyroid hormone receptor binding [GO:0046966]; nucleotidyltransferase activity [GO:0016779]; RNA binding [GO:0003723]	SUBCELLULAR LOCATION: [Isoform p56]: Nucleus, nucleolus. Cytoplasm.; SUBCELLULAR LOCATION: [Isoform p30]: Cytoplasm.
Q460N5	PAR14_HUMAN	Protein mono-ADP-ribosyltransferase PARP14 (EC 2.4.2.-) (ADP-ribosyltransferase diphtheria toxin-like 8) (ARTD8) (B aggressive lymphoma protein 2) (Poly [ADP-ribose] polymerase 14) (PARP-14)	PARP14 BAL2 KIAA1268	1801	cytoplasm [GO:0005737]; cytosol [GO:0005829]; membrane [GO:0016020]; nucleus [GO:0005634]; plasma membrane [GO:0005886]	innate immune response [GO:0045087]; negative regulation of gene expression [GO:0010629]; negative regulation of type II interferon-mediated signaling pathway [GO:0060336]; negative regulation of tyrosine phosphorylation of STAT protein [GO:0042532]; positive regulation of interleukin-4-mediated signaling pathway [GO:1902216]; positive regulation of tyrosine phosphorylation of STAT protein [GO:00…	enzyme binding [GO:0019899]; NAD+ binding [GO:0070403]; NAD+ poly-ADP-ribosyltransferase activity [GO:0003950]; NAD+-protein mono-ADP-ribosyltransferase activity [GO:1990404]; NAD+-protein-glutamate ADP-ribosyltransferase activity [GO:0140807]; nucleotidyltransferase activity [GO:0016779]; transcription corepressor activity [GO:0003714]	SUBCELLULAR LOCATION: Nucleus {ECO:0000250|UniProtKB:Q2EMV9}. Cytoplasm {ECO:0000269|PubMed:27796300}. Note=In steady state splenocytes the protein is mostly nuclear (By similarity). A minor proportion is detected in the cytoplasm (By similarity). In macrophages, mainly localizes to the cytoplasm (PubMed:27796300). {ECO:0000250|UniProtKB:Q2EMV9, ECO:0000269|PubMed:27796300}.
Q53EL6	PDCD4_HUMAN	Programmed cell death protein 4 (Neoplastic transformation inhibitor protein) (Nuclear antigen H731-like) (Protein 197/15a)	PDCD4 H731	469	cytoplasm [GO:0005737]; cytosol [GO:0005829]; nucleus [GO:0005634]	apoptotic process [GO:0006915]; BMP signaling pathway [GO:0030509]; cellular response to lipopolysaccharide [GO:0071222]; epithelial to mesenchymal transition involved in cardiac fibroblast development [GO:0060940]; negative regulation of cytokine production involved in inflammatory response [GO:1900016]; negative regulation of DNA-templated transcription [GO:0045892]; negative regulation of JUN …	RNA binding [GO:0003723]	SUBCELLULAR LOCATION: Nucleus {ECO:0000250|UniProtKB:Q61823}. Cytoplasm {ECO:0000250|UniProtKB:Q61823}. Note=Shuttles between the nucleus and cytoplasm (By similarity). Predominantly nuclear under normal growth conditions, and when phosphorylated at Ser-457 (PubMed:16357133). {ECO:0000269|PubMed:16357133}.
Q5K651	SAMD9_HUMAN	Sterile alpha motif domain-containing protein 9 (SAM domain-containing protein 9)	SAMD9 C7orf5 DRIF1 KIAA2004 OEF1	1589	cytoplasm [GO:0005737]; cytosol [GO:0005829]; intracellular membrane-bounded organelle [GO:0043231]	endosomal vesicle fusion [GO:0034058]; innate immune response [GO:0045087]		SUBCELLULAR LOCATION: Cytoplasm {ECO:0000269|PubMed:16960814, ECO:0000269|PubMed:17407603, ECO:0000269|PubMed:25428864, ECO:0000269|PubMed:28157624}.
Q63HN8	RN213_HUMAN	E3 ubiquitin-protein ligase RNF213 (EC 2.3.2.27) (EC 3.6.4.-) (ALK lymphoma oligomerization partner on chromosome 17) (E3 ubiquitin-lipopolysaccharide ligase RNF213) (EC 2.3.2.-) (Mysterin) (RING finger protein 213)	RNF213 ALO17 C17orf27 KIAA1554 KIAA1618 MYSTR	5207	cytoplasm [GO:0005737]; cytosol [GO:0005829]; lipid droplet [GO:0005811]; membrane [GO:0016020]; nucleolus [GO:0005730]	angiogenesis [GO:0001525]; defense response to bacterium [GO:0042742]; immune system process [GO:0002376]; lipid droplet formation [GO:0140042]; lipid ubiquitination [GO:0120323]; negative regulation of non-canonical Wnt signaling pathway [GO:2000051]; protein autoubiquitination [GO:0051865]; protein K63-linked ubiquitination [GO:0070534]; protein ubiquitination [GO:0016567]; regulation of lipid …	ATP binding [GO:0005524]; ATP hydrolysis activity [GO:0016887]; ubiquitin protein ligase activity [GO:0061630]; ubiquitin-protein transferase activity [GO:0004842]; zinc ion binding [GO:0008270]	SUBCELLULAR LOCATION: Cytoplasm, cytosol {ECO:0000269|PubMed:21799892, ECO:0000269|PubMed:30705059, ECO:0000269|PubMed:34012115}. Lipid droplet {ECO:0000269|PubMed:30705059}.
Q69YH5	CDCA2_HUMAN	Cell division cycle-associated protein 2 (Recruits PP1 onto mitotic chromatin at anaphase protein) (Repo-Man)	CDCA2	1023	chromosome [GO:0005694]; cytosol [GO:0005829]; nucleoplasm [GO:0005654]; nucleus [GO:0005634]	cell division [GO:0051301]; chromosome segregation [GO:0007059]; regulation of mitotic nuclear division [GO:0007088]	protein phosphatase regulator activity [GO:0019888]	SUBCELLULAR LOCATION: Nucleus {ECO:0000269|PubMed:16492807}. Note=Excluded from the nucleolus. Present in nucleoplasm throughout the G1, S and G2 stages of the cell cycle. During M phase, it becomes diffuse throughout the cell as the nuclear membrane breaks down, and faintly accumulates later on metaphase chromatin. As the cell progresses to anaphase, it accumulates on chromatin.
Q6YN16	HSDL2_HUMAN	Hydroxysteroid dehydrogenase-like protein 2 (EC 1.-.-.-) (Short chain dehydrogenase/reductase family 13C member 1)	HSDL2 C9orf99 SDR13C1	418	membrane [GO:0016020]; mitochondrion [GO:0005739]; peroxisome [GO:0005777]	cholesterol homeostasis [GO:0042632]	oxidoreductase activity [GO:0016491]	SUBCELLULAR LOCATION: Peroxisome {ECO:0000269|PubMed:19703561}. Mitochondrion {ECO:0000269|PubMed:38820148}.
Q86VI3	IQGA3_HUMAN	Ras GTPase-activating-like protein IQGAP3	IQGAP3	1631	cell cortex [GO:0005938]; cell-cell junction [GO:0005911]; cytosol [GO:0005829]; lateral plasma membrane [GO:0016328]	ERK1 and ERK2 cascade [GO:0070371]; G1/S transition of mitotic cell cycle [GO:0000082]; gene expression [GO:0010467]; mammary gland epithelial cell proliferation [GO:0033598]; mitotic actomyosin contractile ring assembly actin filament organization [GO:1903479]; negative regulation of gene expression [GO:0010629]; positive regulation of gene expression [GO:0010628]; positive regulation of mammary…	actin filament binding [GO:0051015]; calmodulin binding [GO:0005516]; GTPase activator activity [GO:0005096]; myosin VI light chain binding [GO:0070856]; small GTPase binding [GO:0031267]
Q8IWL1	SFPA2_HUMAN	Pulmonary surfactant-associated protein A2 (PSP-A) (PSPA) (SP-A) (SP-A2) (35 kDa pulmonary surfactant-associated protein) (Alveolar proteinosis protein) (Collectin-5)	SFTPA2 COLEC5 PSAP SFTP1 SFTPA SFTPA2B	248	clathrin-coated endocytic vesicle [GO:0045334]; collagen trimer [GO:0005581]; endoplasmic reticulum membrane [GO:0005789]; extracellular region [GO:0005576]; extracellular space [GO:0005615]; lamellar body [GO:0042599]; multivesicular body [GO:0005771]	respiratory gaseous exchange by respiratory system [GO:0007585]	carbohydrate binding [GO:0030246]	SUBCELLULAR LOCATION: Secreted {ECO:0000269|PubMed:26792177, ECO:0000269|PubMed:32855221}. Secreted, extracellular space, extracellular matrix. Secreted, extracellular space, surface film.
Q8IWL2	SFTA1_HUMAN	Pulmonary surfactant-associated protein A1 (PSP-A) (PSPA) (SP-A) (SP-A1) (35 kDa pulmonary surfactant-associated protein) (Alveolar proteinosis protein) (Collectin-4)	SFTPA1 COLEC4 PSAP SFTP1 SFTPA SFTPA1B	248	clathrin-coated endocytic vesicle [GO:0045334]; collagen trimer [GO:0005581]; endoplasmic reticulum membrane [GO:0005789]; extracellular region [GO:0005576]; extracellular space [GO:0005615]; lamellar body [GO:0042599]; multivesicular body [GO:0005771]	opsonization [GO:0008228]; respiratory gaseous exchange by respiratory system [GO:0007585]	carbohydrate binding [GO:0030246]; lipid transporter activity [GO:0005319]	SUBCELLULAR LOCATION: Secreted {ECO:0000269|PubMed:26792177, ECO:0000269|PubMed:32855221}. Secreted, extracellular space, extracellular matrix {ECO:0000305}. Secreted, extracellular space, surface film {ECO:0000305}.
Q8IXQ6	PARP9_HUMAN	Protein mono-ADP-ribosyltransferase PARP9 (EC 2.4.2.-) (ADP-ribosyltransferase diphtheria toxin-like 9) (ARTD9) (B aggressive lymphoma protein) (Poly [ADP-ribose] polymerase 9) (PARP-9)	PARP9 BAL BAL1	854	cytoplasm [GO:0005737]; cytosol [GO:0005829]; membrane [GO:0016020]; mitochondrion [GO:0005739]; nucleoplasm [GO:0005654]; nucleus [GO:0005634]; protein-containing complex [GO:0032991]; site of DNA damage [GO:0090734]	cell migration [GO:0016477]; defense response to virus [GO:0051607]; DNA damage checkpoint signaling [GO:0000077]; double-strand break repair [GO:0006302]; innate immune response [GO:0045087]; negative regulation of catalytic activity [GO:0043086]; negative regulation of gene expression [GO:0010629]; negative regulation of transcription by RNA polymerase II [GO:0000122]; positive regulation of ch…	ADP-D-ribose binding [GO:0072570]; enzyme binding [GO:0019899]; enzyme inhibitor activity [GO:0004857]; histone binding [GO:0042393]; NAD+ poly-ADP-ribosyltransferase activity [GO:0003950]; NAD+-protein-C-terminal glycine ADP-ribosyltransferase activity [GO:0140802]; nucleotidyltransferase activity [GO:0016779]; STAT family protein binding [GO:0097677]; transcription corepressor activity [GO:0003…	SUBCELLULAR LOCATION: Cytoplasm, cytosol {ECO:0000269|PubMed:16809771, ECO:0000269|PubMed:26479788, ECO:0000269|PubMed:27796300}. Nucleus {ECO:0000269|PubMed:11110709, ECO:0000269|PubMed:16809771, ECO:0000269|PubMed:23230272, ECO:0000269|PubMed:26479788, ECO:0000269|PubMed:28525742}. Note=Shuttles between the nucleus and the cytosol (PubMed:16809771). Translocates to the nucleus in response to IF…
Q8IY21	DDX60_HUMAN	Probable ATP-dependent RNA helicase DDX60 (EC 3.6.4.13) (DEAD box protein 60)	DDX60	1712	cytoplasm [GO:0005737]; cytosol [GO:0005829]; intermediate filament cytoskeleton [GO:0045111]	defense response to virus [GO:0051607]; innate immune response [GO:0045087]; positive regulation of MDA-5 signaling pathway [GO:1900245]; positive regulation of RIG-I signaling pathway [GO:1900246]; response to virus [GO:0009615]	ATP binding [GO:0005524]; ATP hydrolysis activity [GO:0016887]; double-stranded DNA binding [GO:0003690]; double-stranded RNA binding [GO:0003725]; RNA helicase activity [GO:0003724]; single-stranded RNA binding [GO:0003727]	SUBCELLULAR LOCATION: Cytoplasm {ECO:0000269|PubMed:21791617}.
Q8TDB6	DTX3L_HUMAN	E3 ubiquitin-protein ligase DTX3L (EC 2.3.2.27) (B-lymphoma- and BAL-associated protein) (Protein deltex-3-like) (RING-type E3 ubiquitin transferase DTX3L) (Rhysin-2) (Rhysin2)	DTX3L BBAP	740	cytoplasm [GO:0005737]; cytosol [GO:0005829]; early endosome membrane [GO:0031901]; lysosomal membrane [GO:0005765]; lysosome [GO:0005764]; nucleoplasm [GO:0005654]; nucleus [GO:0005634]; protein-containing complex [GO:0032991]	defense response to virus [GO:0051607]; DNA damage checkpoint signaling [GO:0000077]; DNA repair-dependent chromatin remodeling [GO:0140861]; double-strand break repair [GO:0006302]; endosome to lysosome transport [GO:0008333]; innate immune response [GO:0045087]; negative regulation of ubiquitin-protein transferase activity [GO:0051444]; Notch signaling pathway [GO:0007219]; positive regulation …	enzyme binding [GO:0019899]; enzyme inhibitor activity [GO:0004857]; histone binding [GO:0042393]; histone H4K91 ubiquitin ligase activity [GO:0141000]; histone ubiquitin ligase activity [GO:0140852]; protein ADP-ribosyltransferase-substrate adaptor activity [GO:0140768]; STAT family protein binding [GO:0097677]; ubiquitin protein ligase activity [GO:0061630]; ubiquitin-like protein ligase bindin…	SUBCELLULAR LOCATION: Cytoplasm {ECO:0000269|PubMed:23230272, ECO:0000269|PubMed:24790097, ECO:0000269|PubMed:26479788}. Nucleus {ECO:0000269|PubMed:23230272, ECO:0000269|PubMed:26479788}. Early endosome membrane {ECO:0000269|PubMed:24790097}; Peripheral membrane protein {ECO:0000305|PubMed:24790097}; Cytoplasmic side {ECO:0000305|PubMed:24790097}. Lysosome membrane {ECO:0000269|PubMed:24790097};…
Q99661	KIF2C_HUMAN	Kinesin-like protein KIF2C (Kinesin-like protein 6) (Mitotic centromere-associated kinesin) (MCAK)	KIF2C KNSL6	725	centrosome [GO:0005813]; chromosome, centromeric region [GO:0000775]; cytoplasm [GO:0005737]; cytosol [GO:0005829]; glutamatergic synapse [GO:0098978]; kinesin complex [GO:0005871]; kinetochore [GO:0000776]; membrane [GO:0016020]; microtubule [GO:0005874]; microtubule cytoskeleton [GO:0015630]; microtubule plus-end [GO:0035371]; nucleus [GO:0005634]; postsynapse [GO:0098794]; presynapse [GO:00987…	attachment of mitotic spindle microtubules to kinetochore [GO:0051315]; cell division [GO:0051301]; establishment or maintenance of microtubule cytoskeleton polarity [GO:0030951]; metaphase chromosome alignment [GO:0051310]; microtubule depolymerization [GO:0007019]; microtubule-based movement [GO:0007018]; mitotic metaphase chromosome alignment [GO:0007080]; postsynaptic cytoskeleton organizatio…	ATP binding [GO:0005524]; ATP hydrolysis activity [GO:0016887]; centromeric DNA binding [GO:0019237]; microtubule binding [GO:0008017]; microtubule motor activity [GO:0003777]; microtubule plus-end binding [GO:0051010]	SUBCELLULAR LOCATION: Cytoplasm, cytoskeleton {ECO:0000269|PubMed:19632184, ECO:0000269|PubMed:21820309, ECO:0000269|PubMed:23891108}. Nucleus {ECO:0000250|UniProtKB:P70096}. Chromosome, centromere {ECO:0000269|PubMed:14960279, ECO:0000269|PubMed:17485487}. Chromosome, centromere, kinetochore {ECO:0000269|PubMed:14960279, ECO:0000269|PubMed:17485487, ECO:0000269|PubMed:23891108}. Note=Associates …
Q99741	CDC6_HUMAN	Cell division control protein 6 homolog (CDC6-related protein) (Cdc18-related protein) (HsCdc18) (p62(cdc6)) (HsCDC6)	CDC6 CDC18L	560	cytoplasm [GO:0005737]; cytosol [GO:0005829]; intercellular bridge [GO:0045171]; mitotic spindle [GO:0072686]; nucleoplasm [GO:0005654]; nucleus [GO:0005634]; spindle midzone [GO:0051233]; spindle pole [GO:0000922]	cell division [GO:0051301]; cellular response to angiotensin [GO:1904385]; cellular response to vasopressin [GO:1904117]; DNA replication checkpoint signaling [GO:0000076]; DNA replication initiation [GO:0006270]; mitotic DNA replication checkpoint signaling [GO:0033314]; negative regulation of cell population proliferation [GO:0008285]; negative regulation of DNA replication [GO:0008156]; positi…	ATP binding [GO:0005524]; ATP hydrolysis activity [GO:0016887]; chromatin binding [GO:0003682]; DNA replication origin binding [GO:0003688]; nucleotide binding [GO:0000166]; protein serine/threonine kinase binding [GO:0120283]	SUBCELLULAR LOCATION: Nucleus {ECO:0000269|PubMed:26818844, ECO:0000269|PubMed:9566895}. Cytoplasm {ECO:0000269|PubMed:9566895}. Note=The protein is nuclear in G1 and cytoplasmic in S-phase cells (PubMed:9566895). {ECO:0000269|PubMed:9566895}.
Q9BQE5	APOL2_HUMAN	Apolipoprotein L2 (Apolipoprotein L-II) (ApoL-II)	APOL2	337	endoplasmic reticulum membrane [GO:0005789]; extracellular region [GO:0005576]; membrane [GO:0016020]	acute-phase response [GO:0006953]; cholesterol metabolic process [GO:0008203]; lipid metabolic process [GO:0006629]; lipid transport [GO:0006869]; lipoprotein metabolic process [GO:0042157]; maternal process involved in female pregnancy [GO:0060135]	high-density lipoprotein particle binding [GO:0008035]; lipid binding [GO:0008289]; signaling receptor binding [GO:0005102]	SUBCELLULAR LOCATION: Cytoplasm {ECO:0000305}.
Q9BW19	KIFC1_HUMAN	Kinesin-like protein KIFC1 (Kinesin-like protein 2) (Kinesin-related protein HSET)	KIFC1 HSET KNSL2	673	centrosome [GO:0005813]; cytoplasm [GO:0005737]; early endosome [GO:0005769]; kinesin complex [GO:0005871]; membrane [GO:0016020]; microtubule [GO:0005874]; microtubule organizing center [GO:0005815]; mitotic spindle [GO:0072686]; nucleus [GO:0005634]	cell division [GO:0051301]; microtubule-based movement [GO:0007018]; mitotic metaphase chromosome alignment [GO:0007080]; mitotic sister chromatid segregation [GO:0000070]; mitotic spindle assembly [GO:0090307]; spermatogenesis [GO:0007283]	ATP binding [GO:0005524]; ATP hydrolysis activity [GO:0016887]; microtubule binding [GO:0008017]; microtubule motor activity [GO:0003777]	SUBCELLULAR LOCATION: Nucleus {ECO:0000250|UniProtKB:Q9QWT9}. Cytoplasm, cytoskeleton, microtubule organizing center, centrosome {ECO:0000250|UniProtKB:Q9QWT9}. Cytoplasm, cytoskeleton, spindle {ECO:0000250|UniProtKB:Q9QWT9}. Early endosome {ECO:0000250|UniProtKB:Q9QWT9}. Note=Associated with nucleus during interphase, centrosomes in early and spindle in later mitosis. {ECO:0000250|UniProtKB:Q9QW…
Q9BYK8	HELZ2_HUMAN	3'-5' exoribonuclease HELZ2 (EC 3.1.13.1) (ATP-dependent RNA helicase PRIC285) (EC 3.6.4.13) (Helicase with zinc finger 2, transcriptional coactivator) (Helicase with zinc finger domain 2) (PPAR-alpha-interacting complex protein 285) (PPAR-gamma DNA-binding domain-interacting protein 1) (PDIP1) (PPAR-gamma DBD-interacting protein 1) (Peroxisomal proliferator-activated receptor A-interacting compl…	HELZ2 KIAA1769 PRIC285	2896	cytoplasm [GO:0005737]; cytosol [GO:0005829]; membrane [GO:0016020]; nucleoplasm [GO:0005654]; P granule [GO:0043186]	positive regulation of transcription by RNA polymerase II [GO:0045944]; regulatory ncRNA-mediated post-transcriptional gene silencing [GO:0035194]	ATP binding [GO:0005524]; ATP hydrolysis activity [GO:0016887]; DNA binding [GO:0003677]; exoribonuclease II activity [GO:0008859]; RNA binding [GO:0003723]; RNA helicase activity [GO:0003724]; transcription coactivator activity [GO:0003713]; zinc ion binding [GO:0008270]	SUBCELLULAR LOCATION: Cytoplasm {ECO:0000269|PubMed:37602378}.
Q9BYX4	IFIH1_HUMAN	Interferon-induced helicase C domain-containing protein 1 (EC 3.6.4.13) (Clinically amyopathic dermatomyositis autoantigen 140 kDa) (CADM-140 autoantigen) (Helicase with 2 CARD domains) (Helicard) (Interferon-induced with helicase C domain protein 1) (Melanoma differentiation-associated protein 5) (MDA-5) (Murabutide down-regulated protein) (RIG-I-like receptor 2) (RLR-2) (RNA helicase-DEAD box p…	IFIH1 MDA5 RH116	1025	cytoplasm [GO:0005737]; cytosol [GO:0005829]; mitochondrion [GO:0005739]; nucleus [GO:0005634]	antiviral innate immune response [GO:0140374]; cellular response to exogenous dsRNA [GO:0071360]; cellular response to virus [GO:0098586]; cytoplasmic pattern recognition receptor signaling pathway [GO:0002753]; defense response to virus [GO:0051607]; detection of virus [GO:0009597]; innate immune response [GO:0045087]; MDA-5 signaling pathway [GO:0039530]; negative regulation of viral genome rep…	ATP binding [GO:0005524]; ATP hydrolysis activity [GO:0016887]; DNA binding [GO:0003677]; double-stranded RNA binding [GO:0003725]; identical protein binding [GO:0042802]; pattern recognition receptor activity [GO:0038187]; ribonucleoprotein complex binding [GO:0043021]; RNA binding [GO:0003723]; RNA helicase activity [GO:0003724]; single-stranded RNA binding [GO:0003727]; zinc ion binding [GO:00…	SUBCELLULAR LOCATION: Cytoplasm {ECO:0000269|PubMed:11805321, ECO:0000269|PubMed:14645903, ECO:0000269|PubMed:32169843, ECO:0000269|PubMed:33727702}. Nucleus {ECO:0000305}. Mitochondrion {ECO:0000269|PubMed:33727702}. Note=Upon viral RNA stimulation and ISGylation, translocates from cytosol to mitochondrion. May be found in the nucleus, during apoptosis.
Q9H0J9	PAR12_HUMAN	Protein mono-ADP-ribosyltransferase PARP12 (EC 2.4.2.-) (ADP-ribosyltransferase diphtheria toxin-like 12) (ARTD12) (Poly [ADP-ribose] polymerase 12) (PARP-12) (Zinc finger CCCH domain-containing protein 1)	PARP12 ZC3HDC1	701	nucleus [GO:0005634]	protein auto-ADP-ribosylation [GO:0070213]	NAD+ poly-ADP-ribosyltransferase activity [GO:0003950]; NAD+-protein mono-ADP-ribosyltransferase activity [GO:1990404]; NAD+-protein-aspartate ADP-ribosyltransferase activity [GO:0140806]; NAD+-protein-cysteine ADP-ribosyltransferase activity [GO:0140803]; nucleotidyltransferase activity [GO:0016779]; RNA binding [GO:0003723]; zinc ion binding [GO:0008270]	SUBCELLULAR LOCATION: Nucleus {ECO:0000305}. Golgi apparatus, trans-Golgi network {ECO:0000269|PubMed:29070863, ECO:0000269|PubMed:39888989}. Cytoplasm, Stress granule {ECO:0000269|PubMed:29070863}. Note=Translocates from the Golgi complex to stress granules upon stress conditions. {ECO:0000269|PubMed:29070863}.
Q9HB58	SP110_HUMAN	Sp110 nuclear body protein (Interferon-induced protein 41/75) (Speckled 110 kDa) (Transcriptional coactivator Sp110)	SP110	689	nucleoplasm [GO:0005654]; nucleus [GO:0005634]	regulation of transcription by RNA polymerase II [GO:0006357]	DNA binding [GO:0003677]; DNA-binding transcription factor activity, RNA polymerase II-specific [GO:0000981]; zinc ion binding [GO:0008270]	SUBCELLULAR LOCATION: Nucleus {ECO:0000255|PROSITE-ProRule:PRU00185, ECO:0000255|PROSITE-ProRule:PRU00747, ECO:0000269|PubMed:10913195, ECO:0000269|PubMed:25593309}. Note=Found in the nuclear body. {ECO:0000269|PubMed:10913195}.
Q9NQW6	ANLN_HUMAN	Anillin	ANLN	1124	actin cytoskeleton [GO:0015629]; actomyosin contractile ring [GO:0005826]; bleb [GO:0032059]; cell cortex [GO:0005938]; cytosol [GO:0005829]; midbody [GO:0030496]; nucleoplasm [GO:0005654]	actomyosin contractile ring assembly [GO:0000915]; hematopoietic progenitor cell differentiation [GO:0002244]; mitotic cytokinesis [GO:0000281]; podocyte cell migration [GO:0090521]; positive regulation of bleb assembly [GO:1904172]; regulation of exit from mitosis [GO:0007096]; septin ring assembly [GO:0000921]; septin ring organization [GO:0031106]	actin binding [GO:0003779]; cadherin binding [GO:0045296]	SUBCELLULAR LOCATION: Nucleus. Cytoplasm, cytoskeleton. Cytoplasm, cell cortex {ECO:0000269|PubMed:23870127}. Cell projection, bleb {ECO:0000269|PubMed:23870127}. Note=Mainly found in the nucleus during interphase. Colocalizes with cortical F-actin upon nuclear envelope breakdown in mitosis and subsequently concentrates in the area of the prospective contractile ring in anaphase. This pattern per…
Q9NZJ7	MTCH1_HUMAN	Mitochondrial carrier homolog 1 (Presenilin-associated protein)	MTCH1 PSAP CGI-64 UNQ1871/PRO4314	389	membrane [GO:0016020]; mitochondrial outer membrane [GO:0005741]; mitochondrion [GO:0005739]	apoptotic process [GO:0006915]; neuronal ion channel clustering [GO:0045161]; positive regulation of apoptotic process [GO:0043065]; protein insertion into mitochondrial outer membrane [GO:0045040]; regulation of signal transduction [GO:0009966]	membrane insertase activity [GO:0032977]	SUBCELLULAR LOCATION: Mitochondrion outer membrane {ECO:0000305|PubMed:12377771}; Multi-pass membrane protein {ECO:0000255}.
Q9NZT2	OGFR_HUMAN	Opioid growth factor receptor (OGFr) (Protein 7-60) (Zeta-type opioid receptor)	OGFR	677	cytoplasm [GO:0005737]; membrane [GO:0016020]; nucleus [GO:0005634]	regulation of cell growth [GO:0001558]	opioid growth factor receptor activity [GO:0140625]	SUBCELLULAR LOCATION: Cytoplasm {ECO:0000250}. Nucleus {ECO:0000250}. Note=The OGF/OGFR complex is probably translocated to the nucleus.
Q9P2E3	ZNFX1_HUMAN	NFX1-type zinc finger-containing protein 1	ZNFX1 KIAA1404	1918	cytoplasmic stress granule [GO:0010494]; mitochondrial outer membrane [GO:0005741]; nuclear RNA-directed RNA polymerase complex [GO:0031380]	activation of innate immune response [GO:0002218]; defense response to bacterium [GO:0042742]; defense response to virus [GO:0051607]; innate immune response [GO:0045087]; negative regulation of viral genome replication [GO:0045071]; regulatory ncRNA-mediated heterochromatin formation [GO:0031048]	helicase activity [GO:0004386]; RNA binding [GO:0003723]; zinc ion binding [GO:0008270]	SUBCELLULAR LOCATION: Mitochondrion outer membrane {ECO:0000250|UniProtKB:Q8R151}. Cytoplasm, Stress granule {ECO:0000269|PubMed:33876776}.
Q9UDX4	S14L3_HUMAN	SEC14-like protein 3 (Tocopherol-associated protein 2)	SEC14L3 TAP2	400	cytoplasm [GO:0005737]; extracellular exosome [GO:0070062]		lipid binding [GO:0008289]
Q9UII4	HERC5_HUMAN	E3 ISG15--protein ligase HERC5 (EC 2.3.2.-) (Cyclin-E-binding protein 1) (HECT domain and RCC1-like domain-containing protein 5)	HERC5 CEB1 CEBP1	1024	cytoplasm [GO:0005737]; cytosol [GO:0005829]; perinuclear region of cytoplasm [GO:0048471]	defense response to virus [GO:0051607]; innate immune response [GO:0045087]; ISG15-protein conjugation [GO:0032020]; PKR/eIFalpha signaling [GO:0039585]; protein ubiquitination [GO:0016567]; regulation of cyclin-dependent protein serine/threonine kinase activity [GO:0000079]; regulation of defense response to virus [GO:0050688]; ubiquitin-dependent protein catabolic process [GO:0006511]	ISG15 transferase activity [GO:0042296]; RNA binding [GO:0003723]; ubiquitin protein ligase activity [GO:0061630]; ubiquitin-protein transferase activity [GO:0004842]	SUBCELLULAR LOCATION: Cytoplasm, perinuclear region {ECO:0000269|PubMed:20542004}. Cytoplasm {ECO:0000269|PubMed:22093708}. Note=Associated with the polyribosomes, probably via the 60S subunit.
Q9ULW0	TPX2_HUMAN	Targeting protein for Xklp2 (Differentially expressed in cancerous and non-cancerous lung cells 2) (DIL-2) (Hepatocellular carcinoma-associated antigen 519) (Hepatocellular carcinoma-associated antigen 90) (Protein fls353) (Restricted expression proliferation-associated protein 100) (p100)	TPX2 C20orf1 C20orf2 DIL2 HCA519	747	axon hillock [GO:0043203]; cytosol [GO:0005829]; intercellular bridge [GO:0045171]; microtubule [GO:0005874]; microtubule cytoskeleton [GO:0015630]; mitotic spindle [GO:0072686]; nucleoplasm [GO:0005654]; nucleus [GO:0005634]; spindle [GO:0005819]; spindle pole [GO:0000922]	activation of protein kinase activity [GO:0032147]; apoptotic process [GO:0006915]; cell division [GO:0051301]; microtubule nucleation [GO:0007020]; mitotic cell cycle [GO:0000278]; mitotic spindle assembly [GO:0090307]; negative regulation of microtubule depolymerization [GO:0007026]; regulation of mitotic spindle organization [GO:0060236]	importin-alpha family protein binding [GO:0061676]; molecular adaptor activity [GO:0060090]; protein kinase binding [GO:0019901]; protein serine/threonine kinase activator activity [GO:0043539]	SUBCELLULAR LOCATION: Nucleus {ECO:0000269|PubMed:19208764}. Cytoplasm, cytoskeleton, spindle {ECO:0000269|PubMed:18663142, ECO:0000269|PubMed:19208764, ECO:0000269|PubMed:37728657}. Cytoplasm, cytoskeleton, spindle pole {ECO:0000269|PubMed:18663142, ECO:0000269|PubMed:19208764}. Note=During mitosis it is strictly associated with the spindle pole and with the mitotic spindle, whereas during S and…
Q9UNS1	TIM_HUMAN	Protein timeless homolog (hTIM)	TIMELESS TIM TIM1 TIMELESS1	1208	chromatin [GO:0000785]; nucleoplasm [GO:0005654]; nucleus [GO:0005634]; replication fork protection complex [GO:0031298]; site of double-strand break [GO:0035861]	branching morphogenesis of an epithelial tube [GO:0048754]; cell cycle phase transition [GO:0044770]; cell division [GO:0051301]; cellular response to bleomycin [GO:1904976]; cellular response to cisplatin [GO:0072719]; cellular response to hydroxyurea [GO:0072711]; circadian rhythm [GO:0007623]; detection of abiotic stimulus [GO:0009582]; DNA damage response [GO:0006974]; DNA repair [GO:0006281]…	DNA binding [GO:0003677]; enzyme activator activity [GO:0008047]; identical protein binding [GO:0042802]	SUBCELLULAR LOCATION: Nucleus {ECO:0000269|PubMed:17141802, ECO:0000269|PubMed:31138685}. Chromosome {ECO:0000269|PubMed:26344098}. Note=In response to double-strand breaks (DSBs), accumulates at DNA damage sites via its interaction with PARP1. {ECO:0000269|PubMed:26344098}.
Q9Y3Z3	SAMH1_HUMAN	Deoxynucleoside triphosphate triphosphohydrolase SAMHD1 (dNTPase) (EC 3.1.5.-) (Dendritic cell-derived IFNG-induced protein) (DCIP) (Monocyte protein 5) (MOP-5) (SAM domain and HD domain-containing protein 1) (hSAMHD1)	SAMHD1 MOP5	626	nucleoplasm [GO:0005654]; nucleus [GO:0005634]; plasma membrane [GO:0005886]; site of double-strand break [GO:0035861]; tetraspanin-enriched microdomain [GO:0097197]	dATP catabolic process [GO:0046061]; defense response to virus [GO:0051607]; deoxyribonucleotide catabolic process [GO:0009264]; dGTP catabolic process [GO:0006203]; DNA damage response [GO:0006974]; DNA strand resection involved in replication fork processing [GO:0110025]; double-strand break repair via homologous recombination [GO:0000724]; immune response [GO:0006955]; innate immune response […	deoxynucleoside triphosphate hydrolase activity [GO:0106375]; dGTP binding [GO:0032567]; dGTPase activity [GO:0008832]; GTP binding [GO:0005525]; identical protein binding [GO:0042802]; nucleic acid binding [GO:0003676]; RNA binding [GO:0003723]; RNA nuclease activity [GO:0004540]; single-stranded DNA binding [GO:0003697]; zinc ion binding [GO:0008270]	SUBCELLULAR LOCATION: Nucleus {ECO:0000269|PubMed:19525956, ECO:0000269|PubMed:23092512, ECO:0000269|PubMed:23858451, ECO:0000269|PubMed:24035396, ECO:0000269|PubMed:28229507, ECO:0000269|PubMed:28871089}. Chromosome {ECO:0000269|PubMed:28834754}. Note=Localizes to sites of DNA double-strand breaks in response to DNA damage. {ECO:0000269|PubMed:28834754}.
Q9Y6K5	OAS3_HUMAN	2'-5'-oligoadenylate synthase 3 ((2-5')oligo(A) synthase 3) (2-5A synthase 3) (EC 2.7.7.84) (p100 OAS) (p100OAS)	OAS3 P/OKcl.4	1087	cytoplasm [GO:0005737]; cytosol [GO:0005829]; extracellular space [GO:0005615]; intracellular membrane-bounded organelle [GO:0043231]; membrane [GO:0016020]; nucleoplasm [GO:0005654]; plasma membrane [GO:0005886]	antiviral innate immune response [GO:0140374]; cellular response to exogenous dsRNA [GO:0071360]; defense response to bacterium [GO:0042742]; defense response to virus [GO:0051607]; interleukin-27-mediated signaling pathway [GO:0070106]; MDA-5 signaling pathway [GO:0039530]; negative regulation of chemokine (C-C motif) ligand 5 production [GO:0071650]; negative regulation of chemokine (C-X-C moti…	2'-5'-oligoadenylate synthetase activity [GO:0001730]; ATP binding [GO:0005524]; double-stranded RNA binding [GO:0003725]; metal ion binding [GO:0046872]	SUBCELLULAR LOCATION: Cytoplasm. Nucleus.

## Sheet: at_least_3_studies
Supplementary Table 7:Proteins consistently modulated across independent SARS-CoV-2 proteomics studies. This table provides the complete list of proteins identified as differentially modulated in at least four inde-pendent proteomics studies comparing SARS-CoV-2–infected vs mock lung-derived cell models. For each protein, the table reports the corresponding identifiers and the studies in which it…
Entry	Entry Name	Protein names	Gene Names	Length	Gene Ontology (cellular component)	Gene Ontology (biological process)	Gene Ontology (molecular function)	Subcellular location [CC]
A3KN83	SBNO1_HUMAN	Protein strawberry notch homolog 1 (Monocyte protein 3) (MOP-3)	SBNO1 MOP3	1393	nucleus [GO:0005634]	negative regulation of canonical NF-kappaB signal transduction [GO:0043124]; negative regulation of MAPK cascade [GO:0043409]; negative regulation of neuroinflammatory response [GO:0150079]; positive regulation of canonical Wnt signaling pathway [GO:0090263]; positive regulation of neural precursor cell proliferation [GO:2000179]; regulation of DNA-templated transcription [GO:0006355]	chromatin DNA binding [GO:0031490]; histone binding [GO:0042393]	SUBCELLULAR LOCATION: Nucleus {ECO:0000250|UniProtKB:Q689Z5}.
A6NIH7	U119B_HUMAN	Protein unc-119 homolog B	UNC119B	251	ciliary transition zone [GO:0035869]; cilium [GO:0005929]; cytosol [GO:0005829]	cilium assembly [GO:0060271]; lipoprotein transport [GO:0042953]; nervous system development [GO:0007399]	lipid binding [GO:0008289]	SUBCELLULAR LOCATION: Cell projection, cilium {ECO:0000269|PubMed:22085962}. Note=Enriched at the transition zone and extended into the proximal end of the cilium.
O00151	PDLI1_HUMAN	PDZ and LIM domain protein 1 (C-terminal LIM domain protein 1) (Elfin) (LIM domain protein CLP-36)	PDLIM1 CLIM1 CLP36	329	adherens junction [GO:0005912]; cytoplasm [GO:0005737]; cytoskeleton [GO:0005856]; filamentous actin [GO:0031941]; focal adhesion [GO:0005925]; stress fiber [GO:0001725]; transcription regulator complex [GO:0005667]; Z disc [GO:0030018]	actin cytoskeleton organization [GO:0030036]; establishment or maintenance of actin cytoskeleton polarity [GO:0030950]; fibroblast migration [GO:0010761]; heart development [GO:0007507]; maintenance of cell polarity [GO:0030011]; muscle structure development [GO:0061061]; regulation of transcription by RNA polymerase II [GO:0006357]; response to hypoxia [GO:0001666]; response to oxidative stress …	actin binding [GO:0003779]; cadherin binding involved in cell-cell adhesion [GO:0098641]; metal ion binding [GO:0046872]; muscle alpha-actinin binding [GO:0051371]; transcription coactivator activity [GO:0003713]	SUBCELLULAR LOCATION: Cytoplasm {ECO:0000269|PubMed:10861853, ECO:0000269|PubMed:11110697}. Cytoplasm, cytoskeleton {ECO:0000269|PubMed:10861853, ECO:0000269|PubMed:11110697}. Cytoplasm, myofibril, sarcomere, Z line {ECO:0000269|PubMed:10861853}. Note=Associates with actin stress fibers. {ECO:0000269|PubMed:11110697}.
O00182	LEG9_HUMAN	Galectin-9 (Gal-9) (Ecalectin) (Tumor antigen HOM-HD-21)	LGALS9	355	collagen-containing extracellular matrix [GO:0062023]; cytoplasm [GO:0005737]; cytosol [GO:0005829]; extracellular space [GO:0005615]; nucleus [GO:0005634]	cellular response to type II interferon [GO:0071346]; cellular response to virus [GO:0098586]; chemotaxis [GO:0006935]; ERK1 and ERK2 cascade [GO:0070371]; female pregnancy [GO:0007565]; inflammatory response [GO:0006954]; maternal process involved in female pregnancy [GO:0060135]; natural killer cell tolerance induction [GO:0002519]; negative regulation of activated T cell proliferation [GO:0046…	carbohydrate binding [GO:0030246]; disaccharide binding [GO:0048030]; enzyme binding [GO:0019899]; galactose binding [GO:0005534]; galactoside binding [GO:0016936]; oligosaccharide binding [GO:0070492]; receptor ligand activity [GO:0048018]	SUBCELLULAR LOCATION: Cytoplasm {ECO:0000269|PubMed:23242525}. Nucleus {ECO:0000269|PubMed:23242525}. Secreted {ECO:0000269|PubMed:23817958, ECO:0000269|PubMed:25578313}. Note=May also be secreted by a non-classical secretory pathway (By similarity). Secreted by mesenchymal stromal cells upon IFNG stimulation (PubMed:23817958). {ECO:0000250|UniProtKB:O08573, ECO:0000269|PubMed:23817958}.; SUBCELL…
O00257	CBX4_HUMAN	E3 SUMO-protein ligase CBX4 (EC 2.3.2.-) (Chromobox protein homolog 4) (Polycomb 2 homolog) (Pc2) (hPc2)	CBX4	560	nuclear body [GO:0016604]; nuclear speck [GO:0016607]; nucleoplasm [GO:0005654]; nucleus [GO:0005634]; PcG protein complex [GO:0031519]; PRC1 complex [GO:0035102]	chromatin organization [GO:0006325]; negative regulation of apoptotic process [GO:0043066]; negative regulation of DNA-templated transcription [GO:0045892]; negative regulation of transcription by RNA polymerase II [GO:0000122]; protein sumoylation [GO:0016925]	chromatin binding [GO:0003682]; enzyme binding [GO:0019899]; phosphoprotein binding [GO:0051219]; single-stranded RNA binding [GO:0003727]; SUMO binding [GO:0032183]; SUMO ligase activity [GO:0061665]; SUMO transferase activity [GO:0019789]; transcription cis-regulatory region binding [GO:0000976]; transcription corepressor activity [GO:0003714]	SUBCELLULAR LOCATION: Nucleus {ECO:0000269|PubMed:12679040, ECO:0000269|PubMed:17018294, ECO:0000269|PubMed:18927235, ECO:0000269|PubMed:21282530}. Nucleus speckle {ECO:0000269|PubMed:19266028}. Note=Localization to nuclear polycomb bodies is required for ZNF131 sumoylation (PubMed:22467880). Localized in distinct foci on chromatin (PubMed:18927235). {ECO:0000269|PubMed:18927235, ECO:0000269|PubM…
O00391	QSOX1_HUMAN	Sulfhydryl oxidase 1 (hQSOX) (EC 1.8.3.2) (Quiescin Q6)	QSOX1 QSCN6 UNQ2520/PRO6013	747	endoplasmic reticulum lumen [GO:0005788]; extracellular exosome [GO:0070062]; extracellular region [GO:0005576]; extracellular space [GO:0005615]; Golgi apparatus [GO:0005794]; Golgi membrane [GO:0000139]; intracellular membrane-bounded organelle [GO:0043231]; platelet alpha granule lumen [GO:0031093]; specific granule lumen [GO:0035580]; tertiary granule lumen [GO:1904724]	extracellular matrix assembly [GO:0085029]; negative regulation of macroautophagy [GO:0016242]; protein folding [GO:0006457]	FAD binding [GO:0071949]; flavin-dependent sulfhydryl oxidase activity [GO:0016971]; protein disulfide isomerase activity [GO:0003756]	SUBCELLULAR LOCATION: [Isoform 1]: Golgi apparatus membrane {ECO:0000269|PubMed:17331072, ECO:0000269|PubMed:23704371}; Single-pass membrane protein {ECO:0000305|PubMed:17331072}. Secreted {ECO:0000269|PubMed:29757379}. Note=A small proportion is secreted, probably via a proteolytic cleavage that removes the membrane anchor. {ECO:0000305|PubMed:29757379}.; SUBCELLULAR LOCATION: [Isoform 2]: Secre…
O00418	EF2K_HUMAN	Eukaryotic elongation factor 2 kinase (eEF-2 kinase) (eEF-2K) (EC 2.7.11.20) (Calcium/calmodulin-dependent eukaryotic elongation factor 2 kinase)	EEF2K	725	cytoplasm [GO:0005737]; cytosol [GO:0005829]; dendritic spine [GO:0043197]; glutamatergic synapse [GO:0098978]; postsynaptic density [GO:0014069]	cellular response to anoxia [GO:0071454]; cellular response to brain-derived neurotrophic factor stimulus [GO:1990416]; cellular response to calcium ion [GO:0071277]; cellular response to cAMP [GO:0071320]; cellular response to insulin stimulus [GO:0032869]; myosin II filament disassembly [GO:0031037]; negative regulation of apoptotic process [GO:0043066]; positive regulation of dendritic spine m…	ATP binding [GO:0005524]; calcium ion binding [GO:0005509]; calmodulin binding [GO:0005516]; elongation factor-2 kinase activity [GO:0004686]; protein kinase activity [GO:0004672]; translation factor activity, RNA binding [GO:0008135]
O00468	AGRIN_HUMAN	Agrin [Cleaved into: Agrin N-terminal 110 kDa subunit; Agrin C-terminal 110 kDa subunit; Agrin C-terminal 90 kDa fragment (C90); Agrin C-terminal 22 kDa fragment (C22)]	AGRN AGRIN	2068	basement membrane [GO:0005604]; collagen-containing extracellular matrix [GO:0062023]; extracellular exosome [GO:0070062]; extracellular region [GO:0005576]; Golgi lumen [GO:0005796]; lysosomal lumen [GO:0043202]; plasma membrane [GO:0005886]; synapse [GO:0045202]	clustering of voltage-gated sodium channels [GO:0045162]; G protein-coupled acetylcholine receptor signaling pathway [GO:0007213]; neuromuscular junction development [GO:0007528]; positive regulation of filopodium assembly [GO:0051491]; positive regulation of GTPase activity [GO:0043547]; positive regulation of synaptic assembly at neuromuscular junction [GO:0045887]; positive regulation of trans…	calcium ion binding [GO:0005509]; chondroitin sulfate binding [GO:0035374]; dystroglycan binding [GO:0002162]; heparan sulfate proteoglycan binding [GO:0043395]; laminin binding [GO:0043236]; sialic acid binding [GO:0033691]; structural constituent of cytoskeleton [GO:0005200]	SUBCELLULAR LOCATION: [Isoform 1]: Secreted, extracellular space, extracellular matrix {ECO:0000269|PubMed:20551380}. Note=Synaptic basal lamina at the neuromuscular junction. {ECO:0000250|UniProtKB:P31696}.; SUBCELLULAR LOCATION: [Isoform 2]: Synapse {ECO:0000250|UniProtKB:A2ASQ1}. Cell membrane {ECO:0000250|UniProtKB:A2ASQ1}; Single-pass type II membrane protein {ECO:0000250|UniProtKB:A2ASQ1}.
O00622	CCN1_HUMAN	CCN family member 1 (Cellular communication network factor 1) (Cysteine-rich angiogenic inducer 61) (Insulin-like growth factor-binding protein 10) (IBP-10) (IGF-binding protein 10) (IGFBP-10) (Protein CYR61) (Protein GIG1)	CCN1 CYR61 GIG1 IGFBP10	381	collagen-containing extracellular matrix [GO:0062023]; endoplasmic reticulum lumen [GO:0005788]; extracellular matrix [GO:0031012]; extracellular space [GO:0005615]	apoptotic process involved in heart morphogenesis [GO:0003278]; atrial septum morphogenesis [GO:0060413]; atrioventricular valve morphogenesis [GO:0003181]; cell adhesion [GO:0007155]; chemotaxis [GO:0006935]; chondroblast differentiation [GO:0060591]; chorio-allantoic fusion [GO:0060710]; extracellular matrix organization [GO:0030198]; integrin-mediated signaling pathway [GO:0007229]; intussusce…	extracellular matrix binding [GO:0050840]; growth factor binding [GO:0019838]; heparin binding [GO:0008201]; integrin binding [GO:0005178]	SUBCELLULAR LOCATION: Secreted.
O00762	UBE2C_HUMAN	Ubiquitin-conjugating enzyme E2 C (EC 2.3.2.23) ((E3-independent) E2 ubiquitin-conjugating enzyme C) (EC 2.3.2.24) (E2 ubiquitin-conjugating enzyme C) (UbcH10) (Ubiquitin carrier protein C) (Ubiquitin-protein ligase C)	UBE2C UBCH10	179	anaphase-promoting complex [GO:0005680]; cytosol [GO:0005829]; nucleoplasm [GO:0005654]; nucleus [GO:0005634]; plasma membrane [GO:0005886]; ubiquitin ligase complex [GO:0000151]	anaphase-promoting complex-dependent catabolic process [GO:0031145]; cell division [GO:0051301]; exit from mitosis [GO:0010458]; free ubiquitin chain polymerization [GO:0010994]; positive regulation of exit from mitosis [GO:0031536]; positive regulation of mitotic metaphase/anaphase transition [GO:0045842]; positive regulation of ubiquitin protein ligase activity [GO:1904668]; proteasome-mediated…	ATP binding [GO:0005524]; ubiquitin conjugating enzyme activity [GO:0061631]; ubiquitin protein ligase activity [GO:0061630]; ubiquitin-like protein ligase binding [GO:0044389]; ubiquitin-protein transferase activity [GO:0004842]
O00767	SCD_HUMAN	Stearoyl-CoA desaturase (hSCD1) (EC 1.14.19.1) (Acyl-CoA desaturase) (Delta(9)-desaturase) (Delta-9 desaturase) (Fatty acid desaturase)	SCD FADS5 SCD1 SCDOS	359	endoplasmic reticulum [GO:0005783]; endoplasmic reticulum membrane [GO:0005789]; membrane [GO:0016020]; nucleolus [GO:0005730]	monounsaturated fatty acid biosynthetic process [GO:1903966]; positive regulation of cold-induced thermogenesis [GO:0120162]; response to fatty acid [GO:0070542]; unsaturated fatty acid biosynthetic process [GO:0006636]	iron ion binding [GO:0005506]; oxidoreductase activity [GO:0016491]; palmitoyl-CoA 9-desaturase activity [GO:0032896]; stearoyl-CoA 9-desaturase activity [GO:0004768]	SUBCELLULAR LOCATION: Endoplasmic reticulum membrane {ECO:0000269|PubMed:15907797}; Multi-pass membrane protein {ECO:0000269|PubMed:18765284, ECO:0000305}.
O14545	TRAD1_HUMAN	TRAF-type zinc finger domain-containing protein 1 (Protein FLN29)	TRAFD1 FLN29	582	mitochondrion [GO:0005739]	negative regulation of innate immune response [GO:0045824]	zinc ion binding [GO:0008270]
O14578	CTRO_HUMAN	Citron Rho-interacting kinase (CRIK) (EC 2.7.11.1) (Serine/threonine-protein kinase 21)	CIT CRIK KIAA0949 STK21	2027	cytosol [GO:0005829]; membrane [GO:0016020]	generation of neurons [GO:0048699]; mitotic cell cycle [GO:0000278]; mitotic cytokinesis [GO:0000281]; negative regulation of hippo signaling [GO:0035331]; neuron apoptotic process [GO:0051402]; positive regulation of cytokinesis [GO:0032467]; regulation of actin cytoskeleton organization [GO:0032956]	ATP binding [GO:0005524]; PDZ domain binding [GO:0030165]; protein kinase binding [GO:0019901]; protein serine kinase activity [GO:0106310]; protein serine/threonine kinase activity [GO:0004674]; protein serine/threonine kinase inhibitor activity [GO:0030291]; scaffold protein binding [GO:0097110]; SH3 domain binding [GO:0017124]; transcription coactivator binding [GO:0001223]; zinc ion binding […	SUBCELLULAR LOCATION: Cytoplasm {ECO:0000250}.
O14646	CHD1_HUMAN	Chromodomain-helicase-DNA-binding protein 1 (CHD-1) (EC 3.6.4.-) (ATP-dependent helicase CHD1)	CHD1	1710	chromatin [GO:0000785]; cytoplasm [GO:0005737]; nuclear chromosome [GO:0000228]; nucleoplasm [GO:0005654]; nucleus [GO:0005634]	chromatin remodeling [GO:0006338]; nucleosome organization [GO:0034728]; positive regulation by host of viral transcription [GO:0043923]	ATP binding [GO:0005524]; ATP hydrolysis activity [GO:0016887]; ATP-dependent chromatin remodeler activity [GO:0140658]; chromatin binding [GO:0003682]; DNA binding [GO:0003677]; helicase activity [GO:0004386]; histone binding [GO:0042393]; histone H3K4me3 reader activity [GO:0140002]	SUBCELLULAR LOCATION: Nucleus {ECO:0000250|UniProtKB:P40201}. Cytoplasm {ECO:0000250|UniProtKB:P40201}. Note=Is released into the cytoplasm when cells enter mitosis and is reincorporated into chromatin during telophase-cytokinesis. {ECO:0000250|UniProtKB:P40201}.
O14777	NDC80_HUMAN	Kinetochore protein NDC80 homolog (Highly expressed in cancer protein) (Kinetochore protein Hec1) (HsHec1) (Kinetochore-associated protein 2) (Retinoblastoma-associated protein HEC)	NDC80 HEC HEC1 KNTC2	642	centrosome [GO:0005813]; chromosome, centromeric region [GO:0000775]; cytosol [GO:0005829]; kinetochore [GO:0000776]; membrane [GO:0016020]; Ndc80 complex [GO:0031262]; nuclear speck [GO:0016607]; nucleoplasm [GO:0005654]; nucleus [GO:0005634]; outer kinetochore [GO:0000940]	attachment of mitotic spindle microtubules to kinetochore [GO:0051315]; attachment of spindle microtubules to kinetochore [GO:0008608]; cell division [GO:0051301]; centrosome duplication [GO:0051298]; chromosome segregation [GO:0007059]; establishment of mitotic spindle orientation [GO:0000132]; G2/MI transition of meiotic cell cycle [GO:0008315]; kinetochore organization [GO:0051383]; metaphase …	cyclin binding [GO:0030332]; identical protein binding [GO:0042802]; kinetochore adaptor activity [GO:0140483]; microtubule binding [GO:0008017]	SUBCELLULAR LOCATION: Nucleus {ECO:0000269|PubMed:9315664}. Chromosome, centromere, kinetochore {ECO:0000269|PubMed:14699129}. Note=Localizes to kinetochores from late prophase to anaphase (PubMed:14699129). Localizes specifically to the outer plate of the kinetochore (PubMed:14699129). {ECO:0000269|PubMed:14699129}.
O14879	IFIT3_HUMAN	Interferon-induced protein with tetratricopeptide repeats 3 (IFIT-3) (CIG49) (ISG-60) (Interferon-induced 60 kDa protein) (IFI-60K) (Interferon-induced protein with tetratricopeptide repeats 4) (IFIT-4) (Retinoic acid-induced gene G protein) (P60) (RIG-G)	IFIT3 CIG-49 IFI60 IFIT4 ISG60	490	cytoplasm [GO:0005737]; cytosol [GO:0005829]; mitochondrion [GO:0005739]	antiviral innate immune response [GO:0140374]; defense response to virus [GO:0051607]; negative regulation of apoptotic process [GO:0043066]; negative regulation of cell population proliferation [GO:0008285]; response to virus [GO:0009615]	identical protein binding [GO:0042802]	SUBCELLULAR LOCATION: Cytoplasm {ECO:0000269|PubMed:17050680, ECO:0000269|PubMed:18706081}. Mitochondrion {ECO:0000269|PubMed:21813773}.
O14929	HAT1_HUMAN	Histone acetyltransferase type B catalytic subunit (EC 2.3.1.48) (Histone acetyltransferase 1)	HAT1 KAT1	419	chromatin [GO:0000785]; chromosome, telomeric region [GO:0000781]; mitochondrion [GO:0005739]; nuclear matrix [GO:0016363]; nucleoplasm [GO:0005654]; nucleus [GO:0005634]; protein-containing complex [GO:0032991]	chromosome organization [GO:0051276]; internal protein amino acid acetylation [GO:0006475]; nucleosome assembly [GO:0006334]; subtelomeric heterochromatin formation [GO:0031509]	histone acetyltransferase activity [GO:0004402]; histone binding [GO:0042393]; histone H4 acetyltransferase activity [GO:0010485]; histone H4K12 acetyltransferase activity [GO:0043997]	SUBCELLULAR LOCATION: [Isoform A]: Nucleus matrix {ECO:0000269|PubMed:20148353, ECO:0000269|PubMed:23653357}. Mitochondrion {ECO:0000269|PubMed:32081014}.; SUBCELLULAR LOCATION: [Isoform B]: Cytoplasm {ECO:0000269|PubMed:20148353}. Nucleus {ECO:0000269|PubMed:20148353}. Nucleus matrix {ECO:0000269|PubMed:20148353}. Nucleus, nucleoplasm {ECO:0000269|PubMed:20148353}. Note=Localization is predomina…
O14933	UB2L6_HUMAN	Ubiquitin/ISG15-conjugating enzyme E2 L6 (EC 2.3.2.23) (E2 ubiquitin-conjugating enzyme L6) (Retinoic acid-induced gene B protein) (RIG-B) (UbcH8) (Ubiquitin carrier protein L6) (Ubiquitin-protein ligase L6)	UBE2L6 UBCH8	153	cytoplasm [GO:0005737]; cytosol [GO:0005829]; nucleoplasm [GO:0005654]; nucleus [GO:0005634]	innate immune response [GO:0045087]; ISG15-protein conjugation [GO:0032020]; protein modification process [GO:0036211]; protein polyubiquitination [GO:0000209]; ubiquitin-dependent protein catabolic process [GO:0006511]	ISG15 transferase activity [GO:0042296]; ubiquitin binding [GO:0043130]; ubiquitin conjugating enzyme activity [GO:0061631]; ubiquitin-protein transferase activity [GO:0004842]
O14965	AURKA_HUMAN	Aurora kinase A (EC 2.7.11.1) (Aurora 2) (Aurora/IPL1-related kinase 1) (ARK-1) (Aurora-related kinase 1) (Breast tumor-amplified kinase) (Ipl1- and aurora-related kinase 1) (Serine/threonine-protein kinase 15) (Serine/threonine-protein kinase 6) (Serine/threonine-protein kinase Ayk1) (Serine/threonine-protein kinase aurora-A)	AURKA AIK AIRK1 ARK1 AURA AYK1 BTAK IAK1 STK15 STK6	403	axon hillock [GO:0043203]; basolateral plasma membrane [GO:0016323]; centriole [GO:0005814]; centrosome [GO:0005813]; chromosome passenger complex [GO:0032133]; ciliary basal body [GO:0036064]; cytosol [GO:0005829]; germinal vesicle [GO:0042585]; glutamatergic synapse [GO:0098978]; kinetochore [GO:0000776]; meiotic spindle [GO:0072687]; microtubule [GO:0005874]; microtubule cytoskeleton [GO:00156…	anterior/posterior axis specification [GO:0009948]; apoptotic process [GO:0006915]; cell division [GO:0051301]; centrosome localization [GO:0051642]; cilium disassembly [GO:0061523]; G2/M transition of mitotic cell cycle [GO:0000086]; liver regeneration [GO:0097421]; mitotic cell cycle [GO:0000278]; mitotic centrosome separation [GO:0007100]; mitotic spindle organization [GO:0007052]; negative re…	ATP binding [GO:0005524]; histone H3S10 kinase activity [GO:0035175]; molecular function activator activity [GO:0140677]; protein heterodimerization activity [GO:0046982]; protein kinase activity [GO:0004672]; protein kinase binding [GO:0019901]; protein serine kinase activity [GO:0106310]; protein serine/threonine kinase activity [GO:0004674]; protein serine/threonine/tyrosine kinase activity [G…	SUBCELLULAR LOCATION: Cytoplasm, cytoskeleton, microtubule organizing center, centrosome {ECO:0000269|PubMed:12576638, ECO:0000269|PubMed:13678582, ECO:0000269|PubMed:17229885, ECO:0000269|PubMed:17726514, ECO:0000269|PubMed:19357306, ECO:0000269|PubMed:21225229, ECO:0000269|PubMed:22014574, ECO:0000269|PubMed:23213400, ECO:0000269|PubMed:25657325, ECO:0000269|PubMed:30538148, ECO:0000269|PubMed:…
O15031	PLXB2_HUMAN	Plexin-B2 (MM1)	PLXNB2 KIAA0315	1838	cell surface [GO:0009986]; extracellular exosome [GO:0070062]; plasma membrane [GO:0005886]; semaphorin receptor complex [GO:0002116]	brain development [GO:0007420]; excitatory synapse assembly [GO:1904861]; homophilic cell adhesion via plasma membrane adhesion molecules [GO:0007156]; negative regulation of cell adhesion [GO:0007162]; neural tube closure [GO:0001843]; neuroblast proliferation [GO:0007405]; positive regulation of axonogenesis [GO:0050772]; positive regulation of neuron projection development [GO:0010976]; positi…	semaphorin receptor activity [GO:0017154]; signaling receptor activity [GO:0038023]; transmembrane signaling receptor activity [GO:0004888]	SUBCELLULAR LOCATION: Cell membrane {ECO:0000269|PubMed:12533544}; Single-pass type I membrane protein {ECO:0000255}.
O15162	PLS1_HUMAN	Phospholipid scramblase 1 (PL scramblase 1) (Ca(2+)-dependent phospholipid scramblase 1) (Erythrocyte phospholipid scramblase) (Mg(2+)-dependent nuclease) (EC 3.1.-.-) (MmTRA1b)	PLSCR1	318	collagen-containing extracellular matrix [GO:0062023]; cytoplasm [GO:0005737]; cytosol [GO:0005829]; extracellular exosome [GO:0070062]; Golgi apparatus [GO:0005794]; membrane [GO:0016020]; membrane raft [GO:0045121]; nucleolus [GO:0005730]; nucleoplasm [GO:0005654]; nucleus [GO:0005634]; perinuclear region of cytoplasm [GO:0048471]; plasma membrane [GO:0005886]	acute-phase response [GO:0006953]; apoptotic process [GO:0006915]; defense response to virus [GO:0051607]; negative regulation of phagocytosis [GO:0050765]; negative regulation of viral genome replication [GO:0045071]; phosphatidylserine biosynthetic process [GO:0006659]; phosphatidylserine exposure on apoptotic cell surface [GO:0070782]; plasma membrane phospholipid scrambling [GO:0017121]; plat…	calcium ion binding [GO:0005509]; CD4 receptor binding [GO:0042609]; DNA binding [GO:0003677]; DNA-binding transcription activator activity, RNA polymerase II-specific [GO:0001228]; enzyme binding [GO:0019899]; epidermal growth factor receptor binding [GO:0005154]; lead ion binding [GO:0032791]; magnesium ion binding [GO:0000287]; mercury ion binding [GO:0045340]; nuclease activity [GO:0004518]; …	SUBCELLULAR LOCATION: Cell membrane {ECO:0000269|PubMed:12564925, ECO:0000269|PubMed:22052202, ECO:0000269|PubMed:23590222, ECO:0000269|PubMed:24648509, ECO:0000269|PubMed:26745724, ECO:0000269|PubMed:37438530}; Single-pass type II membrane protein {ECO:0000269|PubMed:26745724}. Cell membrane {ECO:0000269|PubMed:12564925}; Lipid-anchor {ECO:0000305|PubMed:12564925}; Cytoplasmic side. Nucleus {ECO…
O15355	PPM1G_HUMAN	Protein phosphatase 1G (EC 3.1.3.16) (Protein phosphatase 1C) (Protein phosphatase 2C isoform gamma) (PP2C-gamma) (Protein phosphatase magnesium-dependent 1 gamma)	PPM1G PPM1C	546	cytoplasm [GO:0005737]; membrane [GO:0016020]; nucleoplasm [GO:0005654]; nucleus [GO:0005634]	peptidyl-threonine dephosphorylation [GO:0035970]; protein dephosphorylation [GO:0006470]; regulation of cell cycle [GO:0051726]; signal transduction [GO:0007165]	metal ion binding [GO:0046872]; protein serine/threonine phosphatase activity [GO:0004722]	SUBCELLULAR LOCATION: Cytoplasm {ECO:0000305}. Membrane {ECO:0000305}; Lipid-anchor {ECO:0000305}.
O15400	STX7_HUMAN	Syntaxin-7	STX7	261	azurophil granule [GO:0042582]; early endosome [GO:0005769]; early endosome membrane [GO:0031901]; endocytic vesicle [GO:0030139]; endomembrane system [GO:0012505]; endosome [GO:0005768]; extracellular exosome [GO:0070062]; immunological synapse [GO:0001772]; late endosome [GO:0005770]; lysosomal membrane [GO:0005765]; lysosome [GO:0005764]; perinuclear region of cytoplasm [GO:0048471]; plasma me…	intracellular protein transport [GO:0006886]; organelle assembly [GO:0070925]; organelle localization [GO:0051640]; positive regulation of receptor localization to synapse [GO:1902685]; positive regulation of T cell mediated cytotoxicity [GO:0001916]; regulation of protein localization to plasma membrane [GO:1903076]; vesicle docking [GO:0048278]; vesicle fusion [GO:0006906]	chloride channel inhibitor activity [GO:0019869]; SNAP receptor activity [GO:0005484]; SNARE binding [GO:0000149]; syntaxin binding [GO:0019905]	SUBCELLULAR LOCATION: Early endosome membrane {ECO:0000250}; Single-pass type IV membrane protein {ECO:0000250}.
O15460	P4HA2_HUMAN	Prolyl 4-hydroxylase subunit alpha-2 (4-PH alpha-2) (EC 1.14.11.2) (Procollagen-proline,2-oxoglutarate-4-dioxygenase subunit alpha-2)	P4HA2 UNQ290/PRO330	535	cytosol [GO:0005829]; endoplasmic reticulum [GO:0005783]; endoplasmic reticulum lumen [GO:0005788]; intracellular membrane-bounded organelle [GO:0043231]; nucleoplasm [GO:0005654]		electron transfer activity [GO:0009055]; iron ion binding [GO:0005506]; L-ascorbic acid binding [GO:0031418]; procollagen-proline 4-dioxygenase activity [GO:0004656]	SUBCELLULAR LOCATION: Endoplasmic reticulum lumen.
O15525	MAFG_HUMAN	Transcription factor MafG (V-maf musculoaponeurotic fibrosarcoma oncogene homolog G) (hMAF)	MAFG	162	nucleoplasm [GO:0005654]; nucleus [GO:0005634]; RNA polymerase II transcription regulator complex [GO:0090575]	adult behavior [GO:0030534]; in utero embryonic development [GO:0001701]; negative regulation of transcription by RNA polymerase II [GO:0000122]; positive regulation of gene expression [GO:0010628]; regulation of cell population proliferation [GO:0042127]; regulation of epidermal cell differentiation [GO:0045604]; regulation of transcription by RNA polymerase II [GO:0006357]	DNA-binding transcription activator activity, RNA polymerase II-specific [GO:0001228]; DNA-binding transcription factor activity [GO:0003700]; DNA-binding transcription factor activity, RNA polymerase II-specific [GO:0000981]; identical protein binding [GO:0042802]; RNA polymerase II cis-regulatory region sequence-specific DNA binding [GO:0000978]; sequence-specific double-stranded DNA binding [G…	SUBCELLULAR LOCATION: Nucleus {ECO:0000255|PROSITE-ProRule:PRU00978, ECO:0000269|PubMed:11154691}.
O15533	TPSN_HUMAN	Tapasin (TPN) (TPSN) (NGS-17) (TAP-associated protein) (TAP-binding protein)	TAPBP NGS17 TAPA	448	endoplasmic reticulum [GO:0005783]; endoplasmic reticulum membrane [GO:0005789]; endoplasmic reticulum-Golgi intermediate compartment membrane [GO:0033116]; Golgi membrane [GO:0000139]; lumenal side of endoplasmic reticulum membrane [GO:0098553]; MHC class I peptide loading complex [GO:0042824]; phagocytic vesicle membrane [GO:0030670]; Tapasin-ERp57 complex [GO:0061779]	antigen processing and presentation of endogenous peptide antigen via MHC class I [GO:0019885]; MHC class Ib protein complex assembly [GO:0002398]; peptide antigen assembly with MHC class I protein complex [GO:0002502]; peptide antigen stabilization [GO:0050823]; protein-containing complex assembly [GO:0065003]; regulation of gene expression [GO:0010468]; regulation of protein complex stability […	MHC class I protein binding [GO:0042288]; MHC class I protein complex binding [GO:0023024]; molecular adaptor activity [GO:0060090]; peptide antigen binding [GO:0042605]; protein folding chaperone [GO:0044183]; TAP complex binding [GO:0062061]; TAP1 binding [GO:0046978]; TAP2 binding [GO:0046979]; unfolded protein binding [GO:0051082]	SUBCELLULAR LOCATION: Endoplasmic reticulum membrane {ECO:0000305}; Single-pass type I membrane protein {ECO:0000305}.
O43493	TGON2_HUMAN	Trans-Golgi network integral membrane protein 2 (Trans-Golgi network glycoprotein 46) (TGN38 homolog) (hTGN46) (Trans-Golgi network glycoprotein 48) (hTGN48) (Trans-Golgi network glycoprotein 51) (hTGN51) (Trans-Golgi network protein 2)	TGOLN2 TGN46 TGN51	437	clathrin-coated endocytic vesicle membrane [GO:0030669]; endoplasmic reticulum lumen [GO:0005788]; endosome [GO:0005768]; Golgi apparatus [GO:0005794]; nucleoplasm [GO:0005654]; plasma membrane [GO:0005886]; trans-Golgi network [GO:0005802]; trans-Golgi network transport vesicle [GO:0030140]; transport vesicle [GO:0030133]			SUBCELLULAR LOCATION: Cell membrane; Single-pass type I membrane protein. Golgi apparatus, trans-Golgi network membrane; Single-pass type I membrane protein. Note=Primarily in trans-Golgi network. Cycles between the trans-Golgi network and the cell surface returning via endosomes.
O43772	MCAT_HUMAN	Mitochondrial carnitine/acylcarnitine carrier protein (Carnitine/acylcarnitine translocase) (CAC) (CACT) (Solute carrier family 25 member 20)	SLC25A20 CAC CACT	301	cytosol [GO:0005829]; mitochondrial envelope [GO:0005740]; mitochondrial inner membrane [GO:0005743]; mitochondrion [GO:0005739]	carnitine shuttle [GO:0006853]; carnitine transmembrane transport [GO:1902603]; in utero embryonic development [GO:0001701]; mitochondrial transport [GO:0006839]	carnitine:O-acyl-L-carnitine antiporter activity [GO:0005476]; O-acyl-L-carnitine transmembrane transporter activity [GO:0015227]	SUBCELLULAR LOCATION: Mitochondrion inner membrane; Multi-pass membrane protein.
O43776	SYNC_HUMAN	Asparagine--tRNA ligase, cytoplasmic (EC 6.1.1.22) (Asparaginyl-tRNA synthetase) (AsnRS) (Asparaginyl-tRNA synthetase 1)	NARS1 NARS NRS	548	cytoplasm [GO:0005737]; cytosol [GO:0005829]; extracellular exosome [GO:0070062]	asparaginyl-tRNA aminoacylation [GO:0006421]; cell migration [GO:0016477]; cerebral cortex development [GO:0021987]; tRNA aminoacylation for protein translation [GO:0006418]	asparagine-tRNA ligase activity [GO:0004816]; ATP binding [GO:0005524]; CCR3 chemokine receptor binding [GO:0031728]; nucleic acid binding [GO:0003676]; protein dimerization activity [GO:0046983]	SUBCELLULAR LOCATION: Cytoplasm {ECO:0000305|PubMed:9421509}.
O60675	MAFK_HUMAN	Transcription factor MafK (Erythroid transcription factor NF-E2 p18 subunit)	MAFK	156	chromatin [GO:0000785]; nucleoplasm [GO:0005654]; nucleus [GO:0005634]; RNA polymerase II transcription regulator complex [GO:0090575]	negative regulation of transcription by RNA polymerase II [GO:0000122]; regulation of transcription by RNA polymerase II [GO:0006357]	DNA-binding transcription factor activity [GO:0003700]; DNA-binding transcription factor activity, RNA polymerase II-specific [GO:0000981]; DNA-binding transcription repressor activity, RNA polymerase II-specific [GO:0001227]; RNA polymerase II cis-regulatory region sequence-specific DNA binding [GO:0000978]; sequence-specific DNA binding [GO:0043565]; transcription cis-regulatory region binding …	SUBCELLULAR LOCATION: Nucleus.
O60784	TOM1_HUMAN	Target of Myb1 membrane trafficking protein (Target of Myb protein 1)	TOM1	492	azurophil granule membrane [GO:0035577]; cytoplasm [GO:0005737]; cytosol [GO:0005829]; early endosome [GO:0005769]; early endosome membrane [GO:0031901]; endosome [GO:0005768]; endosome membrane [GO:0010008]; extracellular exosome [GO:0070062]; Golgi apparatus [GO:0005794]; membrane [GO:0016020]; plasma membrane [GO:0005886]; specific granule membrane [GO:0035579]	autophagosome-lysosome fusion [GO:0061909]; endocytosis [GO:0006897]; endosomal transport [GO:0016197]; positive regulation of autophagosome maturation [GO:1901098]; protein transport [GO:0015031]; regulation of endosome organization [GO:1904978]; signal transduction [GO:0007165]; substrate localization to autophagosome [GO:0061753]	clathrin binding [GO:0030276]; clathrin heavy chain binding [GO:0032050]; myosin VI binding [GO:0070853]; phosphatidylinositol-5-phosphate binding [GO:0010314]; polyubiquitin modification-dependent protein binding [GO:0031593]; ubiquitin binding [GO:0043130]	SUBCELLULAR LOCATION: Cytoplasm {ECO:0000269|PubMed:14563850, ECO:0000269|PubMed:14613930, ECO:0000269|PubMed:15047686, ECO:0000269|PubMed:26320582, ECO:0000269|PubMed:31263572}. Endosome membrane {ECO:0000269|PubMed:14613930, ECO:0000269|PubMed:15047686, ECO:0000269|PubMed:23023224, ECO:0000269|PubMed:26320582, ECO:0000269|PubMed:31263572}; Peripheral membrane protein {ECO:0000305}. Early endoso…
O75330	HMMR_HUMAN	Hyaluronan mediated motility receptor (Intracellular hyaluronic acid-binding protein) (Receptor for hyaluronan-mediated motility) (CD antigen CD168)	HMMR IHABP RHAMM	724	cell surface [GO:0009986]; centrosome [GO:0005813]; cytoplasm [GO:0005737]; cytosol [GO:0005829]; membrane [GO:0016020]; microtubule cytoskeleton [GO:0015630]; plasma membrane [GO:0005886]; spindle [GO:0005819]	hyaluronan catabolic process [GO:0030214]; receptor-mediated endocytosis [GO:0006898]	cargo receptor activity [GO:0038024]; hyaluronic acid binding [GO:0005540]	SUBCELLULAR LOCATION: Cell surface {ECO:0000250|UniProtKB:Q00547}. Cytoplasm {ECO:0000269|PubMed:31429579}. Cytoplasm, cytoskeleton, spindle {ECO:0000250|UniProtKB:Q00547}.
O75362	ZN217_HUMAN	Zinc finger protein 217	ZNF217 ZABC1	1048	histone deacetylase complex [GO:0000118]; mitochondrion [GO:0005739]; nuclear speck [GO:0016607]; nucleoplasm [GO:0005654]; nucleus [GO:0005634]	negative regulation of DNA-templated transcription [GO:0045892]; negative regulation of transcription by RNA polymerase II [GO:0000122]; regulation of DNA-templated transcription [GO:0006355]	DNA-binding transcription factor activity [GO:0003700]; DNA-binding transcription factor activity, RNA polymerase II-specific [GO:0000981]; DNA-binding transcription repressor activity, RNA polymerase II-specific [GO:0001227]; RNA polymerase II cis-regulatory region sequence-specific DNA binding [GO:0000978]; transcription cis-regulatory region binding [GO:0000976]; zinc ion binding [GO:0008270]	SUBCELLULAR LOCATION: Nucleus {ECO:0000305}.
O75509	TNR21_HUMAN	Tumor necrosis factor receptor superfamily member 21 (Death receptor 6) (CD antigen CD358)	TNFRSF21 DR6 UNQ437/PRO868	655	plasma membrane [GO:0005886]	adaptive immune response [GO:0002250]; apoptotic process [GO:0006915]; axonal fasciculation [GO:0007413]; B cell apoptotic process [GO:0001783]; cellular response to tumor necrosis factor [GO:0071356]; humoral immune response [GO:0006959]; myelination [GO:0042552]; negative regulation of B cell proliferation [GO:0030889]; negative regulation of interleukin-10 production [GO:0032693]; negative reg…		SUBCELLULAR LOCATION: Cell membrane {ECO:0000269|PubMed:19654028}; Single-pass type I membrane protein {ECO:0000269|PubMed:19654028}. Note=Endocytosed following oxidation in response to reactive oxygen species (ROS). {ECO:0000269|PubMed:34012073}.
O75569	PRKRA_HUMAN	Interferon-inducible double-stranded RNA-dependent protein kinase activator A (PKR-associated protein X) (PKR-associating protein X) (Protein activator of the interferon-induced protein kinase) (Protein kinase, interferon-inducible double-stranded RNA-dependent activator)	PRKRA PACT RAX HSD-14 HSD14	313	cytoplasm [GO:0005737]; cytosol [GO:0005829]; membrane [GO:0016020]; nucleoplasm [GO:0005654]; nucleus [GO:0005634]; perinuclear region of cytoplasm [GO:0048471]; RISC complex [GO:0016442]; RISC-loading complex [GO:0070578]	antiviral innate immune response [GO:0140374]; cellular response to oxidative stress [GO:0034599]; immune response [GO:0006955]; middle ear morphogenesis [GO:0042474]; miRNA processing [GO:0035196]; negative regulation of cell population proliferation [GO:0008285]; outer ear morphogenesis [GO:0042473]; positive regulation of intrinsic apoptotic signaling pathway [GO:2001244]; pre-miRNA processing…	double-stranded RNA binding [GO:0003725]; enzyme activator activity [GO:0008047]; enzyme binding [GO:0019899]; identical protein binding [GO:0042802]; pre-miRNA binding [GO:0070883]; protein homodimerization activity [GO:0042803]; protein kinase activator activity [GO:0030295]; RNA binding [GO:0003723]; siRNA binding [GO:0035197]	SUBCELLULAR LOCATION: Cytoplasm, perinuclear region. Cytoplasm.
O94832	MYO1D_HUMAN	Unconventional myosin-Id	MYO1D KIAA0727	1006	actin cytoskeleton [GO:0015629]; apical dendrite [GO:0097440]; axolemma [GO:0030673]; axon [GO:0030424]; basolateral plasma membrane [GO:0016323]; brush border [GO:0005903]; cell cortex [GO:0005938]; cytoplasm [GO:0005737]; cytoplasmic vesicle [GO:0031410]; early endosome [GO:0005769]; endosome [GO:0005768]; extracellular exosome [GO:0070062]; microvillus [GO:0005902]; myelin sheath [GO:0043209];…	actin filament organization [GO:0007015]; actin filament-based movement [GO:0030048]; cellular localization [GO:0051641]; early endosome to recycling endosome transport [GO:0061502]; endocytosis [GO:0006897]; protein transport [GO:0015031]	actin filament binding [GO:0051015]; ATP binding [GO:0005524]; calcium-dependent protein binding [GO:0048306]; calmodulin binding [GO:0005516]; microfilament motor activity [GO:0000146]; protein domain specific binding [GO:0019904]	SUBCELLULAR LOCATION: Cytoplasm {ECO:0000250|UniProtKB:Q63357}. Perikaryon {ECO:0000250|UniProtKB:Q63357}. Cell projection, dendrite {ECO:0000250|UniProtKB:Q63357}. Early endosome {ECO:0000250|UniProtKB:F1PRN2}. Cytoplasm, cell cortex {ECO:0000250|UniProtKB:Q63357}. Note=Colocalizes with the actin cytoskeleton in the cell cortex close to the apical cell membrane. Colocalizes with cytoplasmic punc…
O95229	ZWINT_HUMAN	Outer kinetochore KNL1 complex subunit ZWINT (ZW10 interactor) (ZW10-interacting protein 1) (Zwint-1)	ZWINT	277	cytoplasm [GO:0005737]; cytosol [GO:0005829]; dendrite [GO:0030425]; kinetochore [GO:0000776]; Knl1/Spc105 complex [GO:0180019]; nuclear body [GO:0016604]; nucleoplasm [GO:0005654]; outer kinetochore [GO:0000940]	cell division [GO:0051301]; establishment of localization in cell [GO:0051649]; homologous chromosome orientation in meiotic metaphase I [GO:0031619]; mitotic sister chromatid segregation [GO:0000070]; mitotic spindle assembly checkpoint signaling [GO:0007094]; regulation of meiosis I spindle assembly checkpoint [GO:1905325]		SUBCELLULAR LOCATION: Nucleus {ECO:0000269|PubMed:38459128}. Chromosome, centromere, kinetochore {ECO:0000269|PubMed:15485811, ECO:0000269|PubMed:15502821, ECO:0000269|PubMed:16732327, ECO:0000269|PubMed:27881301, ECO:0000269|PubMed:38459128}. Note=Localizes to kinetochores from late prophase to anaphase (PubMed:15502821, PubMed:27881301). Localizes to kinetochores both during mitosis and meiosis…
O95235	KI20A_HUMAN	Kinesin-like protein KIF20A (GG10_2) (Mitotic kinesin-like protein 2) (MKlp2) (Rab6-interacting kinesin-like protein) (Rabkinesin-6)	KIF20A MKLP2 RAB6KIFL	890	cleavage furrow [GO:0032154]; cytoplasm [GO:0005737]; Golgi apparatus [GO:0005794]; intercellular bridge [GO:0045171]; kinesin complex [GO:0005871]; microtubule [GO:0005874]; midbody [GO:0030496]; mitotic spindle [GO:0072686]; nucleoplasm [GO:0005654]; nucleus [GO:0005634]; spindle [GO:0005819]	microtubule bundle formation [GO:0001578]; microtubule-based movement [GO:0007018]; midbody abscission [GO:0061952]; mitotic cytokinesis [GO:0000281]; protein transport [GO:0015031]; regulation of cytokinesis [GO:0032465]	ATP binding [GO:0005524]; ATP hydrolysis activity [GO:0016887]; microtubule binding [GO:0008017]; microtubule motor activity [GO:0003777]; protein kinase binding [GO:0019901]	SUBCELLULAR LOCATION: Golgi apparatus {ECO:0000250}. Cytoplasm, cytoskeleton, spindle {ECO:0000269|PubMed:12939256, ECO:0000269|PubMed:29357359}. Note=Localizes to the spindle midzone during anaphase and telophase. {ECO:0000269|PubMed:29357359}.
O95239	KIF4A_HUMAN	Chromosome-associated kinesin KIF4A (Chromokinesin-A)	KIF4A KIF4	1232	axon cytoplasm [GO:1904115]; chromosome [GO:0005694]; cytoplasm [GO:0005737]; cytosol [GO:0005829]; membrane [GO:0016020]; microtubule associated complex [GO:0005875]; midbody [GO:0030496]; nuclear matrix [GO:0016363]; spindle microtubule [GO:0005876]	anterograde axonal transport [GO:0008089]; mitotic cytokinesis [GO:0000281]; mitotic spindle midzone assembly [GO:0051256]; mitotic spindle organization [GO:0007052]; organelle organization [GO:0006996]; spindle elongation [GO:0051231]	ATP binding [GO:0005524]; DNA binding [GO:0003677]; iron-sulfur cluster binding [GO:0051536]; metal ion binding [GO:0046872]; microtubule binding [GO:0008017]; microtubule motor activity [GO:0003777]	SUBCELLULAR LOCATION: Nucleus matrix {ECO:0000269|PubMed:11736643}. Cytoplasm {ECO:0000269|PubMed:11736643}. Cytoplasm, cytoskeleton, spindle {ECO:0000269|PubMed:15297875, ECO:0000269|PubMed:29848660}. Midbody {ECO:0000269|PubMed:15297875, ECO:0000269|PubMed:29848660}. Chromosome {ECO:0000269|PubMed:11736643, ECO:0000269|PubMed:15297875, ECO:0000269|PubMed:29848660}. Note=Associates with chromoso…
O95786	RIGI_HUMAN	Antiviral innate immune response receptor RIG-I (ATP-dependent RNA helicase DDX58) (EC 3.6.4.13) (DEAD box protein 58) (RIG-I-like receptor 1) (RLR-1) (RNA sensor RIG-I) (Retinoic acid-inducible gene 1 protein) (RIG-1) (Retinoic acid-inducible gene I protein) (RIG-I)	RIGI DDX58	925	actin cytoskeleton [GO:0015629]; bicellular tight junction [GO:0005923]; cytoplasm [GO:0005737]; cytosol [GO:0005829]; ribonucleoprotein complex [GO:1990904]; ruffle membrane [GO:0032587]	antiviral innate immune response [GO:0140374]; cellular response to exogenous dsRNA [GO:0071360]; cytoplasmic pattern recognition receptor signaling pathway [GO:0002753]; defense response to virus [GO:0051607]; detection of virus [GO:0009597]; gene expression [GO:0010467]; innate immune response [GO:0045087]; positive regulation of defense response to virus by host [GO:0002230]; positive regulati…	ATP binding [GO:0005524]; ATP hydrolysis activity [GO:0016887]; double-stranded DNA binding [GO:0003690]; double-stranded RNA binding [GO:0003725]; GTP binding [GO:0005525]; identical protein binding [GO:0042802]; pattern recognition receptor activity [GO:0038187]; RNA helicase activity [GO:0003724]; single-stranded RNA binding [GO:0003727]; ubiquitin protein ligase binding [GO:0031625]; zinc ion…	SUBCELLULAR LOCATION: Cytoplasm. Cell projection, ruffle membrane. Cytoplasm, cytoskeleton. Cell junction, tight junction. Note=Colocalized with TRIM25 at cytoplasmic perinuclear bodies. Associated with the actin cytoskeleton at membrane ruffles.
O95817	BAG3_HUMAN	BAG family molecular chaperone regulator 3 (BAG-3) (Bcl-2-associated athanogene 3) (Bcl-2-binding protein Bis) (Docking protein CAIR-1)	BAG3 BIS	575	aggresome [GO:0016235]; ciliary basal body [GO:0036064]; cytoplasm [GO:0005737]; cytosol [GO:0005829]; membrane [GO:0016020]; mitochondrion [GO:0005739]; nucleoplasm [GO:0005654]; nucleus [GO:0005634]; protein folding chaperone complex [GO:0101031]; stress fiber [GO:0001725]; Z disc [GO:0030018]	aggresome assembly [GO:0070842]; autophagosome assembly [GO:0000045]; cellular response to heat [GO:0034605]; cellular response to mechanical stimulus [GO:0071260]; cellular response to unfolded protein [GO:0034620]; chaperone-mediated autophagy [GO:0061684]; extrinsic apoptotic signaling pathway in absence of ligand [GO:0097192]; extrinsic apoptotic signaling pathway via death domain receptors […	adenyl-nucleotide exchange factor activity [GO:0000774]; cadherin binding [GO:0045296]; dynein intermediate chain binding [GO:0045505]; protein carrier chaperone [GO:0140597]; protein-containing complex binding [GO:0044877]; protein-folding chaperone binding [GO:0051087]	SUBCELLULAR LOCATION: Nucleus {ECO:0000269|PubMed:26159920}. Cytoplasm {ECO:0000269|PubMed:26159920}. Note=Colocalizes with HSF1 to the nucleus upon heat stress (PubMed:26159920). {ECO:0000269|PubMed:26159920}.
O96009	NAPSA_HUMAN	Napsin-A (EC 3.4.23.-) (Aspartyl protease 4) (ASP4) (Asp 4) (Napsin-1) (TA01/TA02)	NAPSA NAP1 NAPA	420	alveolar lamellar body [GO:0097208]; extracellular exosome [GO:0070062]; extracellular space [GO:0005615]; lysosome [GO:0005764]; multivesicular body lumen [GO:0097486]	membrane protein proteolysis [GO:0033619]; proteolysis [GO:0006508]; surfactant homeostasis [GO:0043129]	aspartic-type endopeptidase activity [GO:0004190]; endopeptidase activity [GO:0004175]; peptidase activity [GO:0008233]	SUBCELLULAR LOCATION: Secreted {ECO:0000305}.
P00374	DYR_HUMAN	Dihydrofolate reductase (EC 1.5.1.3)	DHFR	187	cytosol [GO:0005829]; mitochondrion [GO:0005739]	axon regeneration [GO:0031103]; dihydrofolate metabolic process [GO:0046452]; folic acid metabolic process [GO:0046655]; negative regulation of translation [GO:0017148]; one-carbon metabolic process [GO:0006730]; regulation of removal of superoxide radicals [GO:2000121]; response to methotrexate [GO:0031427]; tetrahydrobiopterin biosynthetic process [GO:0006729]; tetrahydrofolate biosynthetic pro…	dihydrofolate reductase activity [GO:0004146]; folic acid binding [GO:0005542]; mRNA binding [GO:0003729]; mRNA regulatory element binding translation repressor activity [GO:0000900]; NADP binding [GO:0050661]; NADPH binding [GO:0070402]; sequence-specific mRNA binding [GO:1990825]	SUBCELLULAR LOCATION: Mitochondrion {ECO:0000250|UniProtKB:P00375}. Cytoplasm {ECO:0000250|UniProtKB:P00375}.
P00749	UROK_HUMAN	Urokinase-type plasminogen activator (U-plasminogen activator) (uPA) (EC 3.4.21.73) [Cleaved into: Urokinase-type plasminogen activator long chain A; Urokinase-type plasminogen activator short chain A; Urokinase-type plasminogen activator chain B]	PLAU	431	cell surface [GO:0009986]; external side of plasma membrane [GO:0009897]; extracellular exosome [GO:0070062]; extracellular region [GO:0005576]; extracellular space [GO:0005615]; focal adhesion [GO:0005925]; plasma membrane [GO:0005886]; protein complex involved in cell-matrix adhesion [GO:0098637]; serine protease inhibitor complex [GO:0097180]; serine-type endopeptidase complex [GO:1905370]; sp…	blood coagulation [GO:0007596]; chemotaxis [GO:0006935]; fibrinolysis [GO:0042730]; negative regulation of fibrinolysis [GO:0051918]; negative regulation of plasminogen activation [GO:0010757]; plasminogen activation [GO:0031639]; positive regulation of cell migration [GO:0030335]; proteolysis [GO:0006508]; regulation of cell adhesion [GO:0030155]; regulation of cell adhesion mediated by integrin…	serine-type endopeptidase activity [GO:0004252]	SUBCELLULAR LOCATION: Secreted {ECO:0000269|PubMed:24434139}.
P00973	OAS1_HUMAN	2'-5'-oligoadenylate synthase 1 ((2-5')oligo(A) synthase 1) (2-5A synthase 1) (EC 2.7.7.84) (E18/E16) (p46/p42 OAS)	OAS1 OIAS	400	cytoplasm [GO:0005737]; cytosol [GO:0005829]; endoplasmic reticulum [GO:0005783]; extracellular region [GO:0005576]; membrane [GO:0016020]; mitochondrion [GO:0005739]; nucleoplasm [GO:0005654]; nucleus [GO:0005634]; ribosome [GO:0005840]	antiviral innate immune response [GO:0140374]; cellular response to exogenous dsRNA [GO:0071360]; cellular response to interferon-alpha [GO:0035457]; cellular response to interferon-beta [GO:0035458]; cellular response to virus [GO:0098586]; defense response to bacterium [GO:0042742]; defense response to virus [GO:0051607]; glucose homeostasis [GO:0042593]; glucose metabolic process [GO:0006006];…	2'-5'-oligoadenylate synthetase activity [GO:0001730]; ATP binding [GO:0005524]; double-stranded RNA binding [GO:0003725]; metal ion binding [GO:0046872]	SUBCELLULAR LOCATION: Cytoplasm {ECO:0000269|PubMed:19923450, ECO:0000269|PubMed:3753689, ECO:0000269|PubMed:3754863}. Mitochondrion {ECO:0000269|PubMed:19923450}. Nucleus {ECO:0000269|PubMed:19923450, ECO:0000269|PubMed:3753689}. Microsome {ECO:0000269|PubMed:19923450}. Endoplasmic reticulum {ECO:0000269|PubMed:19923450}. Secreted {ECO:0000250|UniProtKB:Q29599}. Note=Associated with different su…
P01889	HLAB_HUMAN	HLA class I histocompatibility antigen, B alpha chain (Human leukocyte antigen B) (HLA-B)	HLA-B HLAB	362	cell surface [GO:0009986]; early endosome membrane [GO:0031901]; endoplasmic reticulum [GO:0005783]; ER to Golgi transport vesicle membrane [GO:0012507]; external side of plasma membrane [GO:0009897]; extracellular exosome [GO:0070062]; extracellular space [GO:0005615]; Golgi apparatus [GO:0005794]; Golgi membrane [GO:0000139]; lumenal side of endoplasmic reticulum membrane [GO:0098553]; membrane…	adaptive immune response [GO:0002250]; antigen processing and presentation of endogenous peptide antigen via MHC class I via ER pathway, TAP-independent [GO:0002486]; antigen processing and presentation of endogenous peptide antigen via MHC class Ib [GO:0002476]; defense response [GO:0006952]; detection of bacterium [GO:0016045]; immune response [GO:0006955]; innate immune response [GO:0045087]; …	peptide antigen binding [GO:0042605]; protein-folding chaperone binding [GO:0051087]; signaling receptor binding [GO:0005102]; TAP binding [GO:0046977]	SUBCELLULAR LOCATION: Cell membrane {ECO:0000269|PubMed:25480565, ECO:0000269|PubMed:26439010, ECO:0000269|PubMed:9620674}; Single-pass type I membrane protein {ECO:0000255}. Endoplasmic reticulum membrane {ECO:0000305|PubMed:9620674}; Single-pass type I membrane protein {ECO:0000255}.
P02751	FINC_HUMAN	Fibronectin (FN) (Cold-insoluble globulin) (CIG) [Cleaved into: Anastellin; Ugl-Y1; Ugl-Y2; Ugl-Y3]	FN1 FN	2477	apical plasma membrane [GO:0016324]; basement membrane [GO:0005604]; blood microparticle [GO:0072562]; collagen-containing extracellular matrix [GO:0062023]; endoplasmic reticulum lumen [GO:0005788]; endoplasmic reticulum-Golgi intermediate compartment [GO:0005793]; extracellular exosome [GO:0070062]; extracellular matrix [GO:0031012]; extracellular region [GO:0005576]; extracellular space [GO:00…	acute-phase response [GO:0006953]; angiogenesis [GO:0001525]; biological process involved in interaction with symbiont [GO:0051702]; calcium-independent cell-matrix adhesion [GO:0007161]; cell adhesion [GO:0007155]; cell-matrix adhesion [GO:0007160]; cell-substrate junction assembly [GO:0007044]; endodermal cell differentiation [GO:0035987]; endothelial cell migration [GO:0043542]; heart developm…	collagen binding [GO:0005518]; extracellular matrix structural constituent [GO:0005201]; heparin binding [GO:0008201]; identical protein binding [GO:0042802]; integrin binding [GO:0005178]; peptidase activator activity [GO:0016504]; protease binding [GO:0002020]; proteoglycan binding [GO:0043394]; receptor ligand activity [GO:0048018]; signaling receptor binding [GO:0005102]	SUBCELLULAR LOCATION: Secreted, extracellular space, extracellular matrix {ECO:0000305|PubMed:29100092}. Secreted {ECO:0000250|UniProtKB:P11276}.
P02786	TFR1_HUMAN	Transferrin receptor protein 1 (TR) (TfR) (TfR1) (Trfr) (T9) (p90) (CD antigen CD71) [Cleaved into: Transferrin receptor protein 1, serum form (sTfR)]	TFRC	760	basolateral plasma membrane [GO:0016323]; blood microparticle [GO:0072562]; cell surface [GO:0009986]; clathrin-coated endocytic vesicle membrane [GO:0030669]; clathrin-coated pit [GO:0005905]; cytoplasmic vesicle [GO:0031410]; early endosome [GO:0005769]; endosome [GO:0005768]; endosome membrane [GO:0010008]; external side of plasma membrane [GO:0009897]; extracellular exosome [GO:0070062]; extr…	acute-phase response [GO:0006953]; cellular response to leukemia inhibitory factor [GO:1990830]; cellular response to xenobiotic stimulus [GO:0071466]; intracellular iron ion homeostasis [GO:0006879]; intracellular signal transduction [GO:0035556]; iron ion transport [GO:0006826]; multicellular organismal-level iron ion homeostasis [GO:0060586]; negative regulation of apoptotic process [GO:004306…	double-stranded RNA binding [GO:0003725]; Hsp70 protein binding [GO:0030544]; identical protein binding [GO:0042802]; protein homodimerization activity [GO:0042803]; protein kinase binding [GO:0019901]; protein-containing complex binding [GO:0044877]; RNA binding [GO:0003723]; transferrin receptor activity [GO:0004998]; virus receptor activity [GO:0001618]	SUBCELLULAR LOCATION: Cell membrane {ECO:0000269|PubMed:17081065}; Single-pass type II membrane protein {ECO:0000269|PubMed:17081065}. Melanosome {ECO:0000269|PubMed:17081065}. Note=Identified by mass spectrometry in melanosome fractions from stage I to stage IV. {ECO:0000269|PubMed:17081065}.; SUBCELLULAR LOCATION: [Transferrin receptor protein 1, serum form]: Secreted {ECO:0000269|PubMed:170810…
P04181	OAT_HUMAN	Ornithine aminotransferase, mitochondrial (EC 2.6.1.13) (Ornithine delta-aminotransferase) (Ornithine--oxo-acid aminotransferase) [Cleaved into: Ornithine aminotransferase, hepatic form; Ornithine aminotransferase, renal form]	OAT	439	cytoplasm [GO:0005737]; mitochondrial matrix [GO:0005759]; mitochondrion [GO:0005739]; nucleoplasm [GO:0005654]	arginine catabolic process to glutamate [GO:0019544]; arginine catabolic process to proline via ornithine [GO:0010121]; L-proline biosynthetic process [GO:0055129]; visual perception [GO:0007601]	identical protein binding [GO:0042802]; ornithine aminotransferase activity [GO:0004587]; pyridoxal phosphate binding [GO:0030170]	SUBCELLULAR LOCATION: Mitochondrion matrix {ECO:0000269|PubMed:23076989}.
P04183	KITH_HUMAN	Thymidine kinase, cytosolic (EC 2.7.1.21)	TK1	234	cytosol [GO:0005829]; nucleus [GO:0005634]	DNA synthesis involved in mitotic DNA replication [GO:1904860]; nucleobase-containing compound metabolic process [GO:0006139]; protein homotetramerization [GO:0051289]; thymidine biosynthetic process [GO:0046105]; thymidine metabolic process [GO:0046104]	ATP binding [GO:0005524]; identical protein binding [GO:0042802]; thymidine kinase activity [GO:0004797]; zinc ion binding [GO:0008270]	SUBCELLULAR LOCATION: Cytoplasm.
P04439	HLAA_HUMAN	HLA class I histocompatibility antigen, A alpha chain (Human leukocyte antigen A) (HLA-A)	HLA-A HLAA	365	cell surface [GO:0009986]; early endosome membrane [GO:0031901]; endoplasmic reticulum [GO:0005783]; endoplasmic reticulum exit site [GO:0070971]; endoplasmic reticulum membrane [GO:0005789]; ER to Golgi transport vesicle membrane [GO:0012507]; external side of plasma membrane [GO:0009897]; extracellular exosome [GO:0070062]; extracellular space [GO:0005615]; Golgi apparatus [GO:0005794]; Golgi m…	antibacterial humoral response [GO:0019731]; antigen processing and presentation of endogenous peptide antigen via MHC class I [GO:0019885]; antigen processing and presentation of endogenous peptide antigen via MHC class I via ER pathway, TAP-dependent [GO:0002485]; antigen processing and presentation of endogenous peptide antigen via MHC class I via ER pathway, TAP-independent [GO:0002486]; anti…	beta-2-microglobulin binding [GO:0030881]; CD8 receptor binding [GO:0042610]; peptide antigen binding [GO:0042605]; RNA binding [GO:0003723]; signaling receptor binding [GO:0005102]; T cell receptor binding [GO:0042608]; TAP binding [GO:0046977]; TAP complex binding [GO:0062061]	SUBCELLULAR LOCATION: Cell membrane {ECO:0000269|PubMed:21263072, ECO:0000269|PubMed:25880248, ECO:0000269|PubMed:8805302}; Single-pass type I membrane protein {ECO:0000255}. Endoplasmic reticulum membrane {ECO:0000305|PubMed:8805302}; Single-pass type I membrane protein {ECO:0000255}.
P04920	B3A2_HUMAN	Anion exchange protein 2 (AE 2) (Anion exchanger 2) (Non-erythroid band 3-like protein) (BND3L) (Solute carrier family 4 member 2)	SLC4A2 AE2 EPB3L1 HKB3 MPB3L	1241	apical plasma membrane [GO:0016324]; basolateral plasma membrane [GO:0016323]; focal adhesion [GO:0005925]; membrane [GO:0016020]; plasma membrane [GO:0005886]	amelogenesis [GO:0097186]; bicarbonate transport [GO:0015701]; digestive tract development [GO:0048565]; monoatomic anion transport [GO:0006820]; negative regulation of CD8-positive, alpha-beta T cell differentiation [GO:0043377]; negative regulation of CD8-positive, alpha-beta T cell proliferation [GO:2000565]; osteoclast differentiation [GO:0030316]; positive regulation of enamel mineralization…	chloride:bicarbonate antiporter activity [GO:0140900]; enzyme binding [GO:0019899]; monoatomic anion transmembrane transporter activity [GO:0008509]; solute:inorganic anion antiporter activity [GO:0005452]	SUBCELLULAR LOCATION: [Isoform A]: Apical cell membrane {ECO:0000269|PubMed:15184086}; Multi-pass membrane protein {ECO:0000255}. Basolateral cell membrane {ECO:0000269|PubMed:15184086}; Multi-pass membrane protein {ECO:0000255}.; SUBCELLULAR LOCATION: [Isoform B1]: Apical cell membrane {ECO:0000269|PubMed:15184086}; Multi-pass membrane protein {ECO:0000255}. Basolateral cell membrane {ECO:000026…
P05067	A4_HUMAN	Amyloid-beta precursor protein (APP) (ABPP) (APPI) (Alzheimer disease amyloid A4 protein homolog) (Alzheimer disease amyloid protein) (Amyloid precursor protein) (Amyloid-beta (A4) precursor protein) (Amyloid-beta A4 protein) (Cerebral vascular amyloid peptide) (CVAP) (PreA4) (Protease nexin-II) (PN-II) [Cleaved into: N-APP; Soluble APP-alpha (S-APP-alpha); Soluble APP-beta (S-APP-beta); C99 (Bet…	APP A4 AD1	770	amyloid-beta complex [GO:0106003]; astrocyte projection [GO:0097449]; axon [GO:0030424]; cell surface [GO:0009986]; clathrin-coated pit [GO:0005905]; cytoplasm [GO:0005737]; cytosol [GO:0005829]; dendrite [GO:0030425]; dendritic shaft [GO:0043198]; dendritic spine [GO:0043197]; early endosome [GO:0005769]; early endosome membrane [GO:0031901]; endoplasmic reticulum [GO:0005783]; endoplasmic retic…	adult locomotory behavior [GO:0008344]; amyloid fibril formation [GO:1990000]; apoptotic process [GO:0006915]; astrocyte activation [GO:0048143]; astrocyte activation involved in immune response [GO:0002265]; axo-dendritic transport [GO:0008088]; axon midline choice point recognition [GO:0016199]; axonogenesis [GO:0007409]; cell adhesion [GO:0007155]; cellular response to amyloid-beta [GO:1904646…	DNA binding [GO:0003677]; enzyme binding [GO:0019899]; growth factor receptor binding [GO:0070851]; heparin binding [GO:0008201]; identical protein binding [GO:0042802]; peptidase activator activity [GO:0016504]; protein serine/threonine kinase binding [GO:0120283]; PTB domain binding [GO:0051425]; receptor ligand activity [GO:0048018]; serine-type endopeptidase inhibitor activity [GO:0004867]; s…	SUBCELLULAR LOCATION: Cell membrane {ECO:0000269|PubMed:10383380, ECO:0000269|PubMed:20580937, ECO:0000269|PubMed:2649245, ECO:0000305|PubMed:25122912}; Single-pass type I membrane protein {ECO:0000269|PubMed:30630874, ECO:0000305|PubMed:10383380, ECO:0000305|PubMed:25122912}. Membrane {ECO:0000269|PubMed:2900137, ECO:0000305|PubMed:22584060}; Single-pass type I membrane protein {ECO:0000269|PubM…
P05161	ISG15_HUMAN	Ubiquitin-like protein ISG15 (Interferon-induced 15 kDa protein) (Interferon-induced 17 kDa protein) (IP17) (Ubiquitin cross-reactive protein) (hUCRP)	ISG15 G1P2 UCRP	165	cytoplasm [GO:0005737]; cytosol [GO:0005829]; extracellular region [GO:0005576]; nucleoplasm [GO:0005654]; nucleus [GO:0005634]	defense response to bacterium [GO:0042742]; defense response to virus [GO:0051607]; innate immune response [GO:0045087]; integrin-mediated signaling pathway [GO:0007229]; ISG15-protein conjugation [GO:0032020]; modification-dependent protein catabolic process [GO:0019941]; negative regulation of protein ubiquitination [GO:0031397]; negative regulation of type I interferon-mediated signaling pathw…	integrin binding [GO:0005178]; protein tag activity [GO:0031386]; ubiquitin protein ligase binding [GO:0031625]	SUBCELLULAR LOCATION: Cytoplasm {ECO:0000269|PubMed:22859821, ECO:0000269|PubMed:39465252}. Secreted {ECO:0000269|PubMed:22859821}. Note=Exists in three distinct states: free within the cell, released into the extracellular space, or conjugated to target proteins.
P06493	CDK1_HUMAN	Cyclin-dependent kinase 1 (CDK1) (EC 2.7.11.22) (EC 2.7.11.23) (Cell division control protein 2 homolog) (Cell division protein kinase 1) (p34 protein kinase)	CDK1 CDC2 CDC28A CDKN1 P34CDC2	297	centrosome [GO:0005813]; chromosome, telomeric region [GO:0000781]; cyclin A1-CDK1 complex [GO:0097121]; cyclin A2-CDK1 complex [GO:0097122]; cyclin B1-CDK1 complex [GO:0097125]; cyclin-dependent protein kinase holoenzyme complex [GO:0000307]; cytoplasm [GO:0005737]; cytosol [GO:0005829]; endoplasmic reticulum membrane [GO:0005789]; extracellular exosome [GO:0070062]; membrane [GO:0016020]; midbo…	apoptotic process [GO:0006915]; cell division [GO:0051301]; cell migration [GO:0016477]; cellular response to hydrogen peroxide [GO:0070301]; centrosome cycle [GO:0007098]; chromosome condensation [GO:0030261]; DNA damage response [GO:0006974]; DNA repair [GO:0006281]; DNA replication [GO:0006260]; epithelial cell differentiation [GO:0030855]; ERK1 and ERK2 cascade [GO:0070371]; fibroblast prolif…	ATP binding [GO:0005524]; chromatin binding [GO:0003682]; cyclin binding [GO:0030332]; cyclin-dependent protein kinase activity [GO:0097472]; cyclin-dependent protein serine/threonine kinase activity [GO:0004693]; histone kinase activity [GO:0035173]; Hsp70 protein binding [GO:0030544]; kinase activity [GO:0016301]; protein kinase activity [GO:0004672]; protein serine kinase activity [GO:0106310]…	SUBCELLULAR LOCATION: Nucleus {ECO:0000250|UniProtKB:P11440}. Cytoplasm {ECO:0000250|UniProtKB:P11440}. Mitochondrion {ECO:0000269|PubMed:19917720}. Cytoplasm, cytoskeleton, microtubule organizing center, centrosome {ECO:0000269|PubMed:14654843}. Cytoplasm, cytoskeleton, spindle. Note=Cytoplasmic during the interphase. Colocalizes with SIRT2 on centrosome during prophase and on splindle fibers du…
P06756	ITAV_HUMAN	Integrin alpha-V (Vitronectin receptor) (Vitronectin receptor subunit alpha) (CD antigen CD51) [Cleaved into: Integrin alpha-V heavy chain; Integrin alpha-V light chain]	ITGAV MSK8 VNRA VTNR	1048	alphav-beta3 integrin-HMGB1 complex [GO:0035868]; alphav-beta3 integrin-IGF-1-IGF1R complex [GO:0035867]; alphav-beta3 integrin-PKCalpha complex [GO:0035866]; cell surface [GO:0009986]; cytosol [GO:0005829]; external side of plasma membrane [GO:0009897]; extracellular exosome [GO:0070062]; filopodium membrane [GO:0031527]; focal adhesion [GO:0005925]; integrin alphav-beta1 complex [GO:0034682]; i…	angiogenesis [GO:0001525]; apolipoprotein A-I-mediated signaling pathway [GO:0038027]; apoptotic cell clearance [GO:0043277]; calcium ion transmembrane transport [GO:0070588]; cell adhesion [GO:0007155]; cell adhesion mediated by integrin [GO:0033627]; cell migration [GO:0016477]; cell-cell adhesion [GO:0098609]; cell-matrix adhesion [GO:0007160]; cell-substrate adhesion [GO:0031589]; endodermal …	coreceptor activity [GO:0015026]; extracellular matrix binding [GO:0050840]; extracellular matrix protein binding [GO:1990430]; fibronectin binding [GO:0001968]; integrin binding [GO:0005178]; metal ion binding [GO:0046872]; opsonin binding [GO:0001846]; protease binding [GO:0002020]; protein kinase C binding [GO:0005080]; transforming growth factor beta binding [GO:0050431]; virus receptor activ…	SUBCELLULAR LOCATION: Cell membrane; Single-pass type I membrane protein. Cell junction, focal adhesion {ECO:0000269|PubMed:17158881}.
P06865	HEXA_HUMAN	Beta-hexosaminidase subunit alpha (EC 3.2.1.52) (Beta-N-acetylhexosaminidase subunit alpha) (Hexosaminidase subunit A) (N-acetyl-beta-glucosaminidase subunit alpha)	HEXA	529	azurophil granule [GO:0042582]; beta-N-acetylhexosaminidase complex [GO:1905379]; cytosol [GO:0005829]; extracellular exosome [GO:0070062]; intracellular membrane-bounded organelle [GO:0043231]; lysosomal lumen [GO:0043202]; lysosome [GO:0005764]; membrane [GO:0016020]	adult walking behavior [GO:0007628]; carbohydrate metabolic process [GO:0005975]; cell morphogenesis involved in neuron differentiation [GO:0048667]; dermatan sulfate proteoglycan catabolic process [GO:0030209]; ganglioside catabolic process [GO:0006689]; glycosaminoglycan biosynthetic process [GO:0006024]; glycosaminoglycan metabolic process [GO:0030203]; hyaluronan catabolic process [GO:0030214…	acetylglucosaminyltransferase activity [GO:0008375]; beta-N-acetylhexosaminidase activity [GO:0004563]; protein heterodimerization activity [GO:0046982]	SUBCELLULAR LOCATION: Lysosome.
P07203	GPX1_HUMAN	Glutathione peroxidase 1 (GPx-1) (GSHPx-1) (EC 1.11.1.9) (Cellular glutathione peroxidase) (Phospholipid-hydroperoxide glutathione peroxidase GPX1) (EC 1.11.1.12)	GPX1	203	cytoplasm [GO:0005737]; cytosol [GO:0005829]; mitochondrial matrix [GO:0005759]; mitochondrion [GO:0005739]	angiogenesis involved in wound healing [GO:0060055]; arachidonate metabolic process [GO:0019369]; biological process involved in interaction with symbiont [GO:0051702]; blood vessel endothelial cell migration [GO:0043534]; cell redox homeostasis [GO:0045454]; cellular response to glucose stimulus [GO:0071333]; cellular response to oxidative stress [GO:0034599]; endothelial cell development [GO:00…	glutathione peroxidase activity [GO:0004602]; phospholipid-hydroperoxide glutathione peroxidase activity [GO:0047066]; protein tyrosine kinase binding [GO:1990782]; SH3 domain binding [GO:0017124]	SUBCELLULAR LOCATION: Cytoplasm {ECO:0000250|UniProtKB:P11352}. Mitochondrion {ECO:0000250|UniProtKB:P11352}.
P07602	SAP_HUMAN	Prosaposin (Proactivator polypeptide) [Cleaved into: Saposin-A (Protein A); Saposin-B-Val; Saposin-B (Cerebroside sulfate activator) (CSAct) (Dispersin) (Sphingolipid activator protein 1) (SAP-1) (Sulfatide/GM1 activator); Saposin-C (A1 activator) (Co-beta-glucosidase) (Glucosylceramidase activator) (Sphingolipid activator protein 2) (SAP-2); Saposin-D (Component C) (Protein C)]	PSAP GLBA SAP1	524	azurophil granule membrane [GO:0035577]; collagen-containing extracellular matrix [GO:0062023]; extracellular exosome [GO:0070062]; extracellular region [GO:0005576]; extracellular space [GO:0005615]; intracellular membrane-bounded organelle [GO:0043231]; late endosome [GO:0005770]; lysosomal lumen [GO:0043202]; lysosomal membrane [GO:0005765]; lysosome [GO:0005764]; plasma membrane [GO:0005886]	adenylate cyclase-inhibiting G protein-coupled receptor signaling pathway [GO:0007193]; epithelial cell differentiation involved in prostate gland development [GO:0060742]; ganglioside GM1 transport to membrane [GO:1905572]; lysosomal transport [GO:0007041]; positive regulation of beta-galactosidase activity [GO:1903771]; prostate gland growth [GO:0060736]; regulation of autophagy [GO:0010506]; r…	enzyme activator activity [GO:0008047]; ganglioside GM1 binding [GO:1905573]; ganglioside GM2 binding [GO:1905574]; ganglioside GM3 binding [GO:1905575]; ganglioside GP1c binding [GO:1905577]; ganglioside GT1b binding [GO:1905576]; identical protein binding [GO:0042802]; phospholipid binding [GO:0005543]; protease binding [GO:0002020]; protein homodimerization activity [GO:0042803]; scaffold prot…	SUBCELLULAR LOCATION: Lysosome {ECO:0000269|PubMed:14657016, ECO:0000269|PubMed:21835174, ECO:0000269|PubMed:22431521}.; SUBCELLULAR LOCATION: [Prosaposin]: Secreted {ECO:0000250|UniProtKB:Q61207}. Note=Secreted as a fully glycosylated 70 kDa protein composed of complex glycans. {ECO:0000250|UniProtKB:Q61207}.
P07996	TSP1_HUMAN	Thrombospondin-1 (Glycoprotein G)	THBS1 TSP TSP1	1170	cell surface [GO:0009986]; collagen-containing extracellular matrix [GO:0062023]; endoplasmic reticulum [GO:0005783]; endoplasmic reticulum lumen [GO:0005788]; external side of plasma membrane [GO:0009897]; extracellular exosome [GO:0070062]; extracellular matrix [GO:0031012]; extracellular region [GO:0005576]; extracellular space [GO:0005615]; fibrinogen complex [GO:0005577]; platelet alpha gran…	apoptotic process [GO:0006915]; behavioral response to pain [GO:0048266]; cell adhesion [GO:0007155]; cell migration [GO:0016477]; cellular response to growth factor stimulus [GO:0071363]; cellular response to heat [GO:0034605]; cellular response to tumor necrosis factor [GO:0071356]; chronic inflammatory response [GO:0002544]; engulfment of apoptotic cell [GO:0043652]; immune response [GO:000695…	calcium ion binding [GO:0005509]; collagen V binding [GO:0070052]; endopeptidase inhibitor activity [GO:0004866]; extracellular matrix structural constituent [GO:0005201]; fibrinogen binding [GO:0070051]; fibroblast growth factor binding [GO:0017134]; fibronectin binding [GO:0001968]; heparin binding [GO:0008201]; integrin binding [GO:0005178]; laminin binding [GO:0043236]; low-density lipoprotei…	SUBCELLULAR LOCATION: Secreted {ECO:0000269|PubMed:101549, ECO:0000269|PubMed:14568985, ECO:0000269|PubMed:6777381}. Cell surface {ECO:0000269|PubMed:6777381}. Secreted, extracellular space, extracellular matrix {ECO:0000269|PubMed:18285447, ECO:0000269|PubMed:6341993}. Endoplasmic reticulum {ECO:0000250|UniProtKB:P35441}. Sarcoplasmic reticulum {ECO:0000250|UniProtKB:P35441}. Note=Secreted by th…
P08195	4F2_HUMAN	Amino acid transporter heavy chain SLC3A2 (4F2 cell-surface antigen heavy chain) (4F2hc) (4F2 heavy chain antigen) (Lymphocyte activation antigen 4F2 large subunit) (Solute carrier family 3 member 2) (CD antigen CD98)	SLC3A2 MDU1	630	amino acid transport complex [GO:1990184]; anchoring junction [GO:0070161]; apical plasma membrane [GO:0016324]; apical pole of neuron [GO:0044225]; basal plasma membrane [GO:0009925]; basolateral plasma membrane [GO:0016323]; cell surface [GO:0009986]; extracellular exosome [GO:0070062]; lysosomal membrane [GO:0005765]; melanosome [GO:0042470]; membrane [GO:0016020]; nucleoplasm [GO:0005654]; pl…	amino acid transport [GO:0006865]; calcium ion transport [GO:0006816]; carbohydrate metabolic process [GO:0005975]; isoleucine transport [GO:0015818]; L-alanine import across plasma membrane [GO:1904273]; L-histidine transport [GO:1902024]; L-leucine import across plasma membrane [GO:1903801]; L-leucine transport [GO:0015820]; methionine transport [GO:0015821]; phenylalanine transport [GO:0015823…	aromatic amino acid transmembrane transporter activity [GO:0015173]; cadherin binding [GO:0045296]; double-stranded RNA binding [GO:0003725]; exogenous protein binding [GO:0140272]; L-alanine transmembrane transporter activity [GO:0015180]; L-leucine transmembrane transporter activity [GO:0015190]; neutral L-amino acid transmembrane transporter activity [GO:0015175]; protein heterodimerization ac…	SUBCELLULAR LOCATION: Apical cell membrane {ECO:0000269|PubMed:11742812}. Cell membrane {ECO:0000269|PubMed:11311135, ECO:0000269|PubMed:11389679, ECO:0000269|PubMed:11557028, ECO:0000269|PubMed:11564694, ECO:0000269|PubMed:12225859, ECO:0000269|PubMed:15769744, ECO:0000269|PubMed:16496379, ECO:0000269|PubMed:25998567, ECO:0000269|PubMed:3476959, ECO:0000269|PubMed:3480538, ECO:0000269|PubMed:360…
P08962	CD63_HUMAN	CD63 antigen (Granulophysin) (Lysosomal-associated membrane protein 3) (LAMP-3) (Lysosome integral membrane protein 1) (Limp1) (Melanoma-associated antigen ME491) (OMA81H) (Ocular melanoma-associated antigen) (Tetraspanin-30) (Tspan-30) (CD antigen CD63)	CD63 MLA1 TSPAN30	238	azurophil granule membrane [GO:0035577]; cell surface [GO:0009986]; endosome lumen [GO:0031904]; endosome membrane [GO:0010008]; extracellular exosome [GO:0070062]; extracellular space [GO:0005615]; intracellular membrane-bounded organelle [GO:0043231]; late endosome membrane [GO:0031902]; lysosomal membrane [GO:0005765]; melanosome [GO:0042470]; multivesicular body membrane [GO:0032585]; multive…	cell migration [GO:0016477]; cell-matrix adhesion [GO:0007160]; endosome to melanosome transport [GO:0035646]; epithelial cell differentiation [GO:0030855]; negative regulation of epithelial cell migration [GO:0010633]; pigment granule maturation [GO:0048757]; positive regulation of cell adhesion [GO:0045785]; positive regulation of integrin-mediated signaling pathway [GO:2001046]; positive regul…	protein-containing complex binding [GO:0044877]	SUBCELLULAR LOCATION: Cell membrane {ECO:0000269|PubMed:15351990, ECO:0000269|PubMed:19640571, ECO:0000269|PubMed:23632027}; Multi-pass membrane protein {ECO:0000255}. Lysosome membrane {ECO:0000269|PubMed:17897319, ECO:0000269|PubMed:19640571, ECO:0000269|PubMed:1993697, ECO:0000269|PubMed:22431521, ECO:0000269|PubMed:23632027}; Multi-pass membrane protein {ECO:0000255}. Late endosome membrane {…
P09543	CN37_HUMAN	2',3'-cyclic-nucleotide 3'-phosphodiesterase (CNP) (CNPase) (EC 3.1.4.37)	CNP	421	cytoplasm [GO:0005737]; extracellular exosome [GO:0070062]; extracellular space [GO:0005615]; melanosome [GO:0042470]; membrane [GO:0016020]; microtubule [GO:0005874]; myelin sheath [GO:0043209]; synapse [GO:0045202]	adult locomotory behavior [GO:0008344]; axonogenesis [GO:0007409]; chemical synaptic transmission [GO:0007268]; cyclic nucleotide catabolic process [GO:0009214]; oligodendrocyte differentiation [GO:0048709]; response to toxic substance [GO:0009636]; substantia nigra development [GO:0021762]	2',3'-cyclic-nucleotide 3'-phosphodiesterase activity [GO:0004113]; RNA binding [GO:0003723]	SUBCELLULAR LOCATION: Membrane {ECO:0000250|UniProtKB:P16330}; Lipid-anchor {ECO:0000250|UniProtKB:P16330}. Melanosome {ECO:0000269|PubMed:12643545}. Note=Firmly bound to membrane structures of brain white matter. {ECO:0000250|UniProtKB:P16330}.
P09884	DPOLA_HUMAN	DNA polymerase alpha catalytic subunit (EC 2.7.7.7) (DNA polymerase alpha catalytic subunit p180)	POLA1 POLA	1462	alpha DNA polymerase:primase complex [GO:0005658]; chromatin [GO:0000785]; cytosol [GO:0005829]; nuclear envelope [GO:0005635]; nuclear matrix [GO:0016363]; nucleolus [GO:0005730]; nucleoplasm [GO:0005654]; nucleus [GO:0005634]	DNA repair [GO:0006281]; DNA replication [GO:0006260]; DNA replication initiation [GO:0006270]; DNA replication, synthesis of primer [GO:0006269]; DNA strand elongation involved in DNA replication [GO:0006271]; DNA synthesis involved in DNA repair [GO:0000731]; double-strand break repair via nonhomologous end joining [GO:0006303]; lagging strand elongation [GO:0006273]; leading strand elongation …	chromatin binding [GO:0003682]; DNA binding [GO:0003677]; DNA replication origin binding [GO:0003688]; DNA-directed DNA polymerase activity [GO:0003887]; nucleotide binding [GO:0000166]; protein kinase binding [GO:0019901]; single-stranded DNA binding [GO:0003697]; zinc ion binding [GO:0008270]	SUBCELLULAR LOCATION: Nucleus {ECO:0000269|PubMed:27019227}. Cytoplasm, cytosol {ECO:0000269|PubMed:27019227}. Note=In the cytosol, colocalizes with RNA:DNA hybrids with a speckled pattern. {ECO:0000269|PubMed:27019227}.
P09913	IFIT2_HUMAN	Interferon-induced protein with tetratricopeptide repeats 2 (IFIT-2) (ISG-54 K) (Interferon-induced 54 kDa protein) (IFI-54K) (P54)	IFIT2 CIG-42 G10P2 IFI54 ISG54	472	cytoplasm [GO:0005737]; cytosol [GO:0005829]; endoplasmic reticulum [GO:0005783]	antiviral innate immune response [GO:0140374]; apoptotic mitochondrial changes [GO:0008637]; defense response to virus [GO:0051607]; negative regulation of protein binding [GO:0032091]; positive regulation of apoptotic process [GO:0043065]; response to virus [GO:0009615]	RNA binding [GO:0003723]	SUBCELLULAR LOCATION: Cytoplasm {ECO:0000269|PubMed:21190939}. Endoplasmic reticulum {ECO:0000269|PubMed:21190939}.
P09914	IFIT1_HUMAN	Antiviral innate immune response effector IFIT1 (IFIT-1) (Interferon-induced 56 kDa protein) (IFI-56K) (P56) (Interferon-induced protein with tetratricopeptide repeats 1)	IFIT1 G10P1 IFI56 IFNAI1 ISG56	478	cytoplasm [GO:0005737]; cytosol [GO:0005829]; host cell [GO:0043657]	antiviral innate immune response [GO:0140374]; cellular response to exogenous dsRNA [GO:0071360]; cellular response to type I interferon [GO:0071357]; defense response to virus [GO:0051607]; intracellular transport of viral protein in host cell [GO:0019060]; negative regulation of protein binding [GO:0032091]; negative regulation of viral genome replication [GO:0045071]; negative regulation of vi…	enzyme inhibitor activity [GO:0004857]; RNA binding [GO:0003723]; RNA sequestering activity [GO:0140610]	SUBCELLULAR LOCATION: Cytoplasm {ECO:0000269|PubMed:19008854, ECO:0000269|PubMed:21642987}.
P10586	PTPRF_HUMAN	Receptor-type tyrosine-protein phosphatase F (EC 3.1.3.48) (Leukocyte common antigen related) (LAR)	PTPRF LAR	1907	extracellular exosome [GO:0070062]; neuron projection [GO:0043005]; neuronal cell body [GO:0043025]; plasma membrane [GO:0005886]	cell adhesion [GO:0007155]; cell migration [GO:0016477]; cell surface receptor protein tyrosine phosphatase signaling pathway [GO:0007185]; negative regulation of receptor binding [GO:1900121]; neuron projection regeneration [GO:0031102]; peptidyl-tyrosine dephosphorylation [GO:0035335]; regulation of axon regeneration [GO:0048679]; signal transduction [GO:0007165]; synaptic membrane adhesion [GO…	cell adhesion molecule binding [GO:0050839]; chondroitin sulfate proteoglycan binding [GO:0035373]; heparin binding [GO:0008201]; phosphoprotein phosphatase activity [GO:0004721]; protein tyrosine phosphatase activity [GO:0004725]; protein-containing complex binding [GO:0044877]; transmembrane receptor protein tyrosine phosphatase activity [GO:0005001]	SUBCELLULAR LOCATION: Membrane; Single-pass type I membrane protein.
P10909	CLUS_HUMAN	Clusterin (Aging-associated gene 4 protein) (Apolipoprotein J) (Apo-J) (Complement cytolysis inhibitor) (CLI) (Complement-associated protein SP-40,40) (Ku70-binding protein 1) (NA1/NA2) (Sulfated glycoprotein 2) (SGP-2) (Testosterone-repressed prostate message 2) (TRPM-2) [Cleaved into: Clusterin beta chain (ApoJalpha) (Complement cytolysis inhibitor a chain) (SP-40,40 beta-chain); Clusterin alph…	CLU APOJ CLI KUB1 AAG4	449	apical dendrite [GO:0097440]; blood microparticle [GO:0072562]; cell surface [GO:0009986]; chromaffin granule [GO:0042583]; collagen-containing extracellular matrix [GO:0062023]; cytoplasm [GO:0005737]; cytosol [GO:0005829]; extracellular exosome [GO:0070062]; extracellular region [GO:0005576]; extracellular space [GO:0005615]; Golgi apparatus [GO:0005794]; intracellular membrane-bounded organell…	amyloid-beta clearance [GO:0097242]; cell morphogenesis [GO:0000902]; central nervous system myelin maintenance [GO:0032286]; chaperone-mediated protein complex assembly [GO:0051131]; chaperone-mediated protein folding [GO:0061077]; complement activation [GO:0006956]; complement activation, classical pathway [GO:0006958]; immune complex clearance [GO:0002434]; innate immune response [GO:0045087];…	amyloid-beta binding [GO:0001540]; low-density lipoprotein particle receptor binding [GO:0050750]; misfolded protein binding [GO:0051787]; protein carrier chaperone [GO:0140597]; protein-containing complex binding [GO:0044877]; protein-folding chaperone binding [GO:0051087]; receptor ligand activity [GO:0048018]; signaling receptor binding [GO:0005102]; tau protein binding [GO:0048156]; ubiquitin…	SUBCELLULAR LOCATION: [Isoform 1]: Secreted {ECO:0000269|PubMed:11123922, ECO:0000269|PubMed:17260971, ECO:0000269|PubMed:17412999, ECO:0000269|PubMed:17451556, ECO:0000269|PubMed:2387851, ECO:0000269|PubMed:24073260, ECO:0000269|PubMed:2780565, ECO:0000269|PubMed:3154963, ECO:0000269|PubMed:8292612, ECO:0000269|PubMed:8328966}. Note=Can retrotranslocate from the secretory compartments to the cyt…
P11021	BIP_HUMAN	Endoplasmic reticulum chaperone BiP (EC 3.6.4.10) (78 kDa glucose-regulated protein) (GRP-78) (Binding-immunoglobulin protein) (BiP) (Heat shock protein 70 family protein 5) (HSP70 family protein 5) (Heat shock protein family A member 5) (Immunoglobulin heavy chain-binding protein)	HSPA5 GRP78	654	cell surface [GO:0009986]; cytoplasm [GO:0005737]; cytosol [GO:0005829]; endoplasmic reticulum [GO:0005783]; endoplasmic reticulum chaperone complex [GO:0034663]; endoplasmic reticulum lumen [GO:0005788]; endoplasmic reticulum membrane [GO:0005789]; endoplasmic reticulum-Golgi intermediate compartment [GO:0005793]; extracellular exosome [GO:0070062]; focal adhesion [GO:0005925]; intracellular mem…	cellular response to glucose starvation [GO:0042149]; cellular response to interleukin-4 [GO:0071353]; cerebellar Purkinje cell layer development [GO:0021680]; cerebellum structural organization [GO:0021589]; chaperone cofactor-dependent protein refolding [GO:0051085]; endoplasmic reticulum unfolded protein response [GO:0030968]; ER overload response [GO:0006983]; ERAD pathway [GO:0036503]; maint…	ATP binding [GO:0005524]; ATP hydrolysis activity [GO:0016887]; ATP-dependent protein folding chaperone [GO:0140662]; cadherin binding [GO:0045296]; calcium ion binding [GO:0005509]; enzyme binding [GO:0019899]; heat shock protein binding [GO:0031072]; misfolded protein binding [GO:0051787]; protein domain specific binding [GO:0019904]; protein folding chaperone [GO:0044183]; protein serine/threo…	SUBCELLULAR LOCATION: Endoplasmic reticulum lumen {ECO:0000269|PubMed:21080038, ECO:0000269|PubMed:21289099, ECO:0000269|PubMed:23990668, ECO:0000269|PubMed:29497057}. Melanosome {ECO:0000269|PubMed:12643545}. Cytoplasm {ECO:0000250|UniProtKB:P20029}. Cell surface {ECO:0000269|PubMed:15098107, ECO:0000269|PubMed:20484814, ECO:0000269|PubMed:24355926, ECO:0000269|PubMed:27159390, ECO:0000269|PubMe…
P11047	LAMC1_HUMAN	Laminin subunit gamma-1 (Laminin B2 chain) (Laminin-1 subunit gamma) (Laminin-10 subunit gamma) (Laminin-11 subunit gamma) (Laminin-2 subunit gamma) (Laminin-3 subunit gamma) (Laminin-4 subunit gamma) (Laminin-6 subunit gamma) (Laminin-7 subunit gamma) (Laminin-8 subunit gamma) (Laminin-9 subunit gamma) (S-laminin subunit gamma) (S-LAM gamma)	LAMC1 LAMB2	1609	basement membrane [GO:0005604]; collagen-containing extracellular matrix [GO:0062023]; endoplasmic reticulum lumen [GO:0005788]; extracellular exosome [GO:0070062]; extracellular region [GO:0005576]; extracellular space [GO:0005615]; laminin-1 complex [GO:0005606]; laminin-10 complex [GO:0043259]; laminin-11 complex [GO:0043260]; protein complex involved in cell-matrix adhesion [GO:0098637]	cell adhesion [GO:0007155]; cell migration [GO:0016477]; endoderm development [GO:0007492]; extracellular matrix disassembly [GO:0022617]; hemidesmosome assembly [GO:0031581]; maintenance of blood-brain barrier [GO:0035633]; positive regulation of cell adhesion [GO:0045785]; positive regulation of epithelial cell proliferation [GO:0050679]; positive regulation of integrin-mediated signaling pathw…	extracellular matrix structural constituent [GO:0005201]	SUBCELLULAR LOCATION: Secreted, extracellular space, extracellular matrix, basement membrane.
P11498	PYC_HUMAN	Pyruvate carboxylase, mitochondrial (EC 6.4.1.1) (Pyruvic carboxylase) (PCB)	PC	1178	cytoplasm [GO:0005737]; cytosol [GO:0005829]; mitochondrial matrix [GO:0005759]; mitochondrion [GO:0005739]	gluconeogenesis [GO:0006094]; lipid metabolic process [GO:0006629]; NADH metabolic process [GO:0006734]; NADP metabolic process [GO:0006739]; negative regulation of gene expression [GO:0010629]; positive regulation by host of viral process [GO:0044794]; pyruvate metabolic process [GO:0006090]; viral release from host cell [GO:0019076]; viral RNA genome packaging [GO:0019074]	ATP binding [GO:0005524]; biotin binding [GO:0009374]; identical protein binding [GO:0042802]; metal ion binding [GO:0046872]; pyruvate carboxylase activity [GO:0004736]	SUBCELLULAR LOCATION: Mitochondrion matrix {ECO:0000269|PubMed:9585002}.
P11717	MPRI_HUMAN	Cation-independent mannose-6-phosphate receptor (CI Man-6-P receptor) (CI-MPR) (M6PR) (300 kDa mannose 6-phosphate receptor) (MPR 300) (Insulin-like growth factor 2 receptor) (Insulin-like growth factor II receptor) (IGF-II receptor) (M6P/IGF2 receptor) (M6P/IGF2R) (CD antigen CD222)	IGF2R MPRI	2491	cell surface [GO:0009986]; clathrin coat [GO:0030118]; clathrin-coated endocytic vesicle membrane [GO:0030669]; early endosome [GO:0005769]; endocytic vesicle [GO:0030139]; endosome [GO:0005768]; endosome membrane [GO:0010008]; extracellular exosome [GO:0070062]; focal adhesion [GO:0005925]; Golgi apparatus [GO:0005794]; Golgi membrane [GO:0000139]; late endosome [GO:0005770]; membrane [GO:001602…	animal organ regeneration [GO:0031100]; G protein-coupled receptor signaling pathway [GO:0007186]; liver development [GO:0001889]; lysosomal transport [GO:0007041]; positive regulation by host of viral process [GO:0044794]; positive regulation of apoptotic process [GO:0043065]; post-embryonic development [GO:0009791]; receptor-mediated endocytosis [GO:0006898]; response to retinoic acid [GO:00325…	D-mannose binding [GO:0005537]; enzyme binding [GO:0019899]; G-protein alpha-subunit binding [GO:0001965]; identical protein binding [GO:0042802]; insulin-like growth factor binding [GO:0005520]; insulin-like growth factor II binding [GO:0031995]; insulin-like growth factor receptor activity [GO:0005010]; phosphoprotein binding [GO:0051219]; retinoic acid binding [GO:0001972]; retromer complex bi…	SUBCELLULAR LOCATION: Golgi apparatus membrane {ECO:0000269|PubMed:18817523}; Single-pass type I membrane protein {ECO:0000269|PubMed:2957598}. Endosome membrane {ECO:0000269|PubMed:18817523}; Single-pass type I membrane protein {ECO:0000269|PubMed:2957598}. Note=Mainly localized in the Golgi at steady state and not detectable in lysosome (PubMed:18817523). Colocalized with DPP4 in internalized c…
P12830	CADH1_HUMAN	Cadherin-1 (CAM 120/80) (Epithelial cadherin) (E-cadherin) (Uvomorulin) (CD antigen CD324) [Cleaved into: E-Cad/CTF1; E-Cad/CTF2; E-Cad/CTF3]	CDH1 CDHE UVO	882	actin cytoskeleton [GO:0015629]; adherens junction [GO:0005912]; apical junction complex [GO:0043296]; catenin complex [GO:0016342]; cell junction [GO:0030054]; cytoplasm [GO:0005737]; cytoplasmic side of plasma membrane [GO:0009898]; desmosome [GO:0030057]; endosome [GO:0005768]; extracellular exosome [GO:0070062]; extracellular region [GO:0005576]; flotillin complex [GO:0016600]; glutamatergic …	adherens junction organization [GO:0034332]; calcium-dependent cell-cell adhesion via plasma membrane cell adhesion molecules [GO:0016339]; cell migration [GO:0016477]; cell morphogenesis [GO:0000902]; cell-cell adhesion [GO:0098609]; cell-cell adhesion mediated by cadherin [GO:0044331]; cell-cell junction assembly [GO:0007043]; cellular response to indole-3-methanol [GO:0071681]; cellular respon…	ankyrin binding [GO:0030506]; beta-catenin binding [GO:0008013]; cadherin binding [GO:0045296]; calcium ion binding [GO:0005509]; cell adhesion molecule binding [GO:0050839]; gamma-catenin binding [GO:0045295]; GTPase activating protein binding [GO:0032794]; identical protein binding [GO:0042802]; protein tyrosine kinase binding [GO:1990782]	SUBCELLULAR LOCATION: Cell junction, adherens junction {ECO:0000269|PubMed:18343367, ECO:0000269|PubMed:22294297, ECO:0000269|PubMed:27760340, ECO:0000269|PubMed:28169360}. Cell membrane {ECO:0000269|PubMed:19403558, ECO:0000269|PubMed:20859650, ECO:0000269|PubMed:28301459}; Single-pass type I membrane protein. Endosome {ECO:0000269|PubMed:15689490}. Golgi apparatus, trans-Golgi network {ECO:0000…
P13674	P4HA1_HUMAN	Prolyl 4-hydroxylase subunit alpha-1 (4-PH alpha-1) (EC 1.14.11.2) (Procollagen-proline,2-oxoglutarate-4-dioxygenase subunit alpha-1)	P4HA1 P4HA	534	endoplasmic reticulum [GO:0005783]; endoplasmic reticulum lumen [GO:0005788]; intracellular membrane-bounded organelle [GO:0043231]; membrane [GO:0016020]; mitochondrion [GO:0005739]; procollagen-proline 4-dioxygenase complex [GO:0016222]	collagen fibril organization [GO:0030199]	identical protein binding [GO:0042802]; iron ion binding [GO:0005506]; L-ascorbic acid binding [GO:0031418]; procollagen-proline 4-dioxygenase activity [GO:0004656]	SUBCELLULAR LOCATION: Endoplasmic reticulum lumen.
P13861	KAP2_HUMAN	cAMP-dependent protein kinase type II-alpha regulatory subunit	PRKAR2A PKR2 PRKAR2	404	cAMP-dependent protein kinase complex [GO:0005952]; centrosome [GO:0005813]; ciliary base [GO:0097546]; cytoplasm [GO:0005737]; cytosol [GO:0005829]; extracellular exosome [GO:0070062]; focal adhesion [GO:0005925]; membrane [GO:0016020]; nucleotide-activated protein kinase complex [GO:0031588]; plasma membrane [GO:0005886]; plasma membrane raft [GO:0044853]; protein-containing complex [GO:0032991]	adenylate cyclase-activating G protein-coupled receptor signaling pathway [GO:0007189]; intracellular signal transduction [GO:0035556]; negative regulation of cAMP/PKA signal transduction [GO:0141162]	cAMP binding [GO:0030552]; cAMP-dependent protein kinase inhibitor activity [GO:0004862]; cAMP-dependent protein kinase regulator activity [GO:0008603]; protein domain specific binding [GO:0019904]; protein kinase A catalytic subunit binding [GO:0034236]; ubiquitin protein ligase binding [GO:0031625]	SUBCELLULAR LOCATION: Cytoplasm {ECO:0000269|PubMed:21423175}. Cell membrane {ECO:0000269|PubMed:21423175}. Note=Colocalizes with PJA2 in the cytoplasm and the cell membrane.
P15586	GNS_HUMAN	N-acetylglucosamine-6-sulfatase (EC 3.1.6.14) (Glucosamine-6-sulfatase) (G6S)	GNS	552	azurophil granule [GO:0042582]; azurophil granule lumen [GO:0035578]; extracellular exosome [GO:0070062]; extracellular region [GO:0005576]; ficolin-1-rich granule lumen [GO:1904813]; lysosomal lumen [GO:0043202]	glycosaminoglycan catabolic process [GO:0006027]; heparan sulfate proteoglycan catabolic process [GO:0030200]; keratan sulfate proteoglycan catabolic process [GO:0042340]	glycosaminoglycan binding [GO:0005539]; metal ion binding [GO:0046872]; N-acetylglucosamine-6-sulfatase activity [GO:0008449]; sulfate binding [GO:0043199]; sulfuric ester hydrolase activity [GO:0008484]	SUBCELLULAR LOCATION: Lysosome.
P16278	BGAL_HUMAN	Beta-galactosidase (EC 3.2.1.23) (Acid beta-galactosidase) (Lactase) (Elastin receptor 1)	GLB1 ELNR1	677	azurophil granule lumen [GO:0035578]; cytoplasm [GO:0005737]; extracellular exosome [GO:0070062]; extracellular region [GO:0005576]; ficolin-1-rich granule lumen [GO:1904813]; Golgi apparatus [GO:0005794]; intracellular membrane-bounded organelle [GO:0043231]; lysosomal lumen [GO:0043202]; lysosome [GO:0005764]; membrane [GO:0016020]; perinuclear region of cytoplasm [GO:0048471]; vacuole [GO:0005…	carbohydrate metabolic process [GO:0005975]; galactose catabolic process [GO:0019388]; ganglioside catabolic process [GO:0006689]; glycoprotein catabolic process [GO:0006516]; glycosphingolipid catabolic process [GO:0046479]; heparan sulfate proteoglycan catabolic process [GO:0030200]; keratan sulfate proteoglycan catabolic process [GO:0042340]; response to cortisone [GO:0051413]; response to Thy…	beta-galactosidase activity [GO:0004565]; galactoside binding [GO:0016936]; protein homodimerization activity [GO:0042803]	SUBCELLULAR LOCATION: [Isoform 1]: Lysosome {ECO:0000269|PubMed:2511208, ECO:0000269|PubMed:3084261}.; SUBCELLULAR LOCATION: [Isoform 2]: Cytoplasm, perinuclear region {ECO:0000269|PubMed:2511208}. Note=Localized to the perinuclear area of the cytoplasm but not to lysosomes. {ECO:0000269|PubMed:2511208}.
P17275	JUNB_HUMAN	Transcription factor JunB (Transcription factor AP-1 subunit JunB)	JUNB	347	chromatin [GO:0000785]; nucleoplasm [GO:0005654]; nucleus [GO:0005634]; RNA polymerase II transcription regulator complex [GO:0090575]; transcription factor AP-1 complex [GO:0035976]; transcription regulator complex [GO:0005667]	cellular response to calcium ion [GO:0071277]; decidualization [GO:0046697]; embryonic process involved in female pregnancy [GO:0060136]; integrated stress response signaling [GO:0140467]; labyrinthine layer blood vessel development [GO:0060716]; osteoblast differentiation [GO:0001649]; osteoblast proliferation [GO:0033687]; osteoclast differentiation [GO:0030316]; osteoclast proliferation [GO:00…	DNA binding [GO:0003677]; DNA-binding transcription activator activity, RNA polymerase II-specific [GO:0001228]; DNA-binding transcription factor activity, RNA polymerase II-specific [GO:0000981]; RNA polymerase II cis-regulatory region sequence-specific DNA binding [GO:0000978]; sequence-specific double-stranded DNA binding [GO:1990837]	SUBCELLULAR LOCATION: Nucleus.
P18827	SDC1_HUMAN	Syndecan-1 (SYND1) (CD antigen CD138)	SDC1 SDC	310	cell surface [GO:0009986]; external side of plasma membrane [GO:0009897]; extracellular exosome [GO:0070062]; Golgi lumen [GO:0005796]; lysosomal lumen [GO:0043202]; plasma membrane [GO:0005886]	canonical Wnt signaling pathway [GO:0060070]; cell migration [GO:0016477]; myoblast development [GO:0048627]; positive regulation of exosomal secretion [GO:1903543]; positive regulation of extracellular exosome assembly [GO:1903553]; receptor-mediated endocytosis [GO:0006898]; striated muscle cell development [GO:0055002]	cargo receptor activity [GO:0038024]; identical protein binding [GO:0042802]	SUBCELLULAR LOCATION: Membrane {ECO:0000255}; Single-pass type I membrane protein {ECO:0000255}. Secreted {ECO:0000269|PubMed:9169435}. Secreted, extracellular exosome {ECO:0000269|PubMed:22660413}. Note=Shedding of the ectodomain produces a soluble form. {ECO:0000269|PubMed:9169435}.
P19474	RO52_HUMAN	E3 ubiquitin-protein ligase TRIM21 (EC 2.3.2.27) (52 kDa Ro protein) (52 kDa ribonucleoprotein autoantigen Ro/SS-A) (RING finger protein 81) (Ro(SS-A)) (Sjoegren syndrome type A antigen) (SS-A) (Tripartite motif-containing protein 21)	TRIM21 RNF81 RO52 SSA1	475	autophagosome [GO:0005776]; cytoplasm [GO:0005737]; cytoplasmic stress granule [GO:0010494]; cytoplasmic vesicle [GO:0031410]; cytosol [GO:0005829]; nucleoplasm [GO:0005654]; nucleus [GO:0005634]; P-body [GO:0000932]; ribonucleoprotein complex [GO:1990904]	antiviral innate immune response [GO:0140374]; cellular response to chemical stress [GO:0062197]; innate immune response [GO:0045087]; negative regulation of innate immune response [GO:0045824]; negative regulation of NF-kappaB transcription factor activity [GO:0032088]; negative regulation of protein deubiquitination [GO:0090086]; negative regulation of viral transcription [GO:0032897]; positive…	DNA binding [GO:0003677]; identical protein binding [GO:0042802]; RNA binding [GO:0003723]; transcription coactivator activity [GO:0003713]; ubiquitin protein ligase activity [GO:0061630]; ubiquitin-protein transferase activity [GO:0004842]; zinc ion binding [GO:0008270]	SUBCELLULAR LOCATION: Cytoplasm {ECO:0000269|PubMed:17156811, ECO:0000269|PubMed:26347139, ECO:0000269|PubMed:36426955}. Cytoplasmic vesicle, autophagosome {ECO:0000269|PubMed:26347139}. Nucleus {ECO:0000269|PubMed:17156811}. Cytoplasm, P-body {ECO:0000269|PubMed:18361920}. Cytoplasm, Stress granule {ECO:0000269|PubMed:17156811}. Note=Enters the nucleus upon exposure to nitric oxide (PubMed:18361…
P19525	E2AK2_HUMAN	Interferon-induced, double-stranded RNA-activated protein kinase (EC 2.7.11.1) (Eukaryotic translation initiation factor 2-alpha kinase 2) (eIF-2A protein kinase 2) (Interferon-inducible RNA-dependent protein kinase) (P1/eIF-2A protein kinase) (Protein kinase RNA-activated) (PKR) (Protein kinase R) (Tyrosine-protein kinase EIF2AK2) (EC 2.7.10.2) (p68 kinase)	EIF2AK2 PKR PRKR	551	cytoplasm [GO:0005737]; cytosol [GO:0005829]; membrane [GO:0016020]; nucleoplasm [GO:0005654]; nucleus [GO:0005634]; perinuclear region of cytoplasm [GO:0048471]; ribosome [GO:0005840]	antiviral innate immune response [GO:0140374]; cellular response to amino acid starvation [GO:0034198]; defense response to virus [GO:0051607]; endoplasmic reticulum unfolded protein response [GO:0030968]; negative regulation of apoptotic process [GO:0043066]; negative regulation of cell population proliferation [GO:0008285]; negative regulation of osteoblast proliferation [GO:0033689]; negative …	ATP binding [GO:0005524]; double-stranded RNA binding [GO:0003725]; eukaryotic translation initiation factor 2alpha kinase activity [GO:0004694]; identical protein binding [GO:0042802]; kinase activity [GO:0016301]; non-membrane spanning protein tyrosine kinase activity [GO:0004715]; protein kinase activity [GO:0004672]; protein phosphatase regulator activity [GO:0019888]; protein serine kinase a…	SUBCELLULAR LOCATION: Cytoplasm {ECO:0000269|PubMed:15121867, ECO:0000269|PubMed:21029237, ECO:0000269|PubMed:22214662}. Nucleus {ECO:0000269|PubMed:21029237, ECO:0000269|PubMed:21072047}. Cytoplasm, perinuclear region {ECO:0000269|PubMed:15121867}. Note=Nuclear localization is elevated in acute leukemia, myelodysplastic syndrome (MDS), melanoma, breast, colon, prostate and lung cancer patient sa…
P19971	TYPH_HUMAN	Thymidine phosphorylase (TP) (EC 2.4.2.4) (Gliostatin) (Platelet-derived endothelial cell growth factor) (PD-ECGF) (TdRPase)	TYMP ECGF1	482	cytosol [GO:0005829]	angiogenesis [GO:0001525]; cell differentiation [GO:0030154]; chemotaxis [GO:0006935]; dTMP catabolic process [GO:0046074]; mitochondrial genome maintenance [GO:0000002]; pyrimidine nucleobase metabolic process [GO:0006206]; pyrimidine nucleoside metabolic process [GO:0006213]; regulation of gastric motility [GO:1905333]; regulation of myelination [GO:0031641]; regulation of transmission of nerve…	1,4-alpha-oligoglucan phosphorylase activity [GO:0004645]; growth factor activity [GO:0008083]; protein homodimerization activity [GO:0042803]; thymidine phosphorylase activity [GO:0009032]
P20248	CCNA2_HUMAN	Cyclin-A2 (Cyclin-A) (Cyclin A)	CCNA2 CCN1 CCNA	432	cyclin A2-CDK1 complex [GO:0097122]; cyclin A2-CDK2 complex [GO:0097124]; cyclin-dependent protein kinase holoenzyme complex [GO:0000307]; cytoplasm [GO:0005737]; cytosol [GO:0005829]; female pronucleus [GO:0001939]; male pronucleus [GO:0001940]; microtubule organizing center [GO:0005815]; nucleoplasm [GO:0005654]; nucleus [GO:0005634]	animal organ regeneration [GO:0031100]; cell cycle G1/S phase transition [GO:0044843]; cell division [GO:0051301]; cellular response to cocaine [GO:0071314]; cellular response to estradiol stimulus [GO:0071392]; cellular response to hypoxia [GO:0071456]; cellular response to insulin-like growth factor stimulus [GO:1990314]; cellular response to leptin stimulus [GO:0044320]; cellular response to l…	cyclin-dependent protein serine/threonine kinase regulator activity [GO:0016538]; protein domain specific binding [GO:0019904]; protein kinase binding [GO:0019901]	SUBCELLULAR LOCATION: Nucleus {ECO:0000269|PubMed:1312467, ECO:0000269|PubMed:17698606}. Cytoplasm {ECO:0000269|PubMed:1312467, ECO:0000269|PubMed:17698606}. Note=Exclusively nuclear during interphase (PubMed:1312467). Detected in the nucleus and the cytoplasm at prophase (PubMed:1312467). Cytoplasmic when associated with SCAPER (PubMed:17698606). {ECO:0000269|PubMed:1312467, ECO:0000269|PubMed:1…
P20585	MSH3_HUMAN	DNA mismatch repair protein Msh3 (hMSH3) (Divergent upstream protein) (DUP) (Mismatch repair protein 1) (MRP1)	MSH3 DUC1 DUG	1137	membrane [GO:0016020]; MutSbeta complex [GO:0032302]; nucleoplasm [GO:0005654]; nucleus [GO:0005634]	DNA repair [GO:0006281]; maintenance of DNA repeat elements [GO:0043570]; mismatch repair [GO:0006298]; mitotic recombination [GO:0006312]; negative regulation of DNA recombination [GO:0045910]; somatic recombination of immunoglobulin gene segments [GO:0016447]	ATP binding [GO:0005524]; ATP-dependent DNA damage sensor activity [GO:0140664]; double-stranded DNA binding [GO:0003690]; enzyme binding [GO:0019899]; mismatched DNA binding [GO:0030983]
P20591	MX1_HUMAN	Interferon-induced GTP-binding protein Mx1 (Interferon-induced protein p78) (IFI-78K) (Interferon-regulated resistance GTP-binding protein MxA) (Myxoma resistance protein 1) (Myxovirus resistance protein 1) [Cleaved into: Interferon-induced GTP-binding protein Mx1, N-terminally processed]	MX1	662	cytoplasm [GO:0005737]; cytosol [GO:0005829]; endoplasmic reticulum membrane [GO:0005789]; microtubule [GO:0005874]; nuclear membrane [GO:0031965]; nucleus [GO:0005634]; perinuclear region of cytoplasm [GO:0048471]; plasma membrane [GO:0005886]; presynapse [GO:0098793]; synapse [GO:0045202]	antiviral innate immune response [GO:0140374]; apoptotic process [GO:0006915]; defense response [GO:0006952]; defense response to virus [GO:0051607]; innate immune response [GO:0045087]; interleukin-27-mediated signaling pathway [GO:0070106]; negative regulation of viral genome replication [GO:0045071]; receptor internalization [GO:0031623]; response to type I interferon [GO:0034340]; response to…	GTP binding [GO:0005525]; GTPase activity [GO:0003924]; identical protein binding [GO:0042802]; microtubule binding [GO:0008017]	SUBCELLULAR LOCATION: Cytoplasm {ECO:0000269|PubMed:11880649, ECO:0000269|PubMed:21859714, ECO:0000269|PubMed:21992152, ECO:0000269|PubMed:9060610}. Endoplasmic reticulum membrane {ECO:0000269|PubMed:15355513, ECO:0000269|PubMed:16413306, ECO:0000269|PubMed:21992152}; Peripheral membrane protein {ECO:0000269|PubMed:16413306}; Cytoplasmic side. Cytoplasm, perinuclear region {ECO:0000269|PubMed:150…
P20592	MX2_HUMAN	Interferon-induced GTP-binding protein Mx2 (Interferon-regulated resistance GTP-binding protein MxB) (Myxovirus resistance protein 2) (p78-related protein)	MX2	715	cytoplasm [GO:0005737]; cytosol [GO:0005829]; microtubule [GO:0005874]; nuclear pore [GO:0005643]; nucleus [GO:0005634]; plasma membrane [GO:0005886]; presynapse [GO:0098793]; synapse [GO:0045202]	defense response [GO:0006952]; defense response to virus [GO:0051607]; innate immune response [GO:0045087]; mRNA transport [GO:0051028]; protein transport [GO:0015031]; receptor internalization [GO:0031623]; regulation of cell cycle [GO:0051726]; regulation of nucleocytoplasmic transport [GO:0046822]; response to interferon-alpha [GO:0035455]; response to virus [GO:0009615]; synaptic vesicle budd…	GTP binding [GO:0005525]; GTPase activity [GO:0003924]; microtubule binding [GO:0008017]	SUBCELLULAR LOCATION: Cytoplasm {ECO:0000269|PubMed:15184662}. Nucleus {ECO:0000269|PubMed:15184662}. Nucleus, nuclear pore complex {ECO:0000269|PubMed:15184662}. Note=Localization to nuclear pores requires GTP-binding.
P21399	ACOHC_HUMAN	Cytoplasmic aconitate hydratase (Aconitase) (EC 4.2.1.3) (Citrate hydro-lyase) (Ferritin repressor protein) (Iron regulatory protein 1) (IRP1) (Iron-responsive element-binding protein 1) (IRE-BP 1)	ACO1 IREB1	889	cytoplasm [GO:0005737]; cytosol [GO:0005829]; endoplasmic reticulum [GO:0005783]; extracellular exosome [GO:0070062]; Golgi apparatus [GO:0005794]; mitochondrion [GO:0005739]	citrate metabolic process [GO:0006101]; intestinal absorption [GO:0050892]; intracellular iron ion homeostasis [GO:0006879]; NADPH regeneration [GO:0006740]; post-embryonic development [GO:0009791]; response to iron(II) ion [GO:0010040]; tricarboxylic acid cycle [GO:0006099]	3 iron, 4 sulfur cluster binding [GO:0051538]; 4 iron, 4 sulfur cluster binding [GO:0051539]; aconitate hydratase activity [GO:0003994]; iron-responsive element binding [GO:0030350]; iron-sulfur cluster binding [GO:0051536]; metal ion binding [GO:0046872]; mRNA regulatory element binding translation repressor activity [GO:0000900]; RNA binding [GO:0003723]	SUBCELLULAR LOCATION: Cytoplasm, cytosol {ECO:0000269|PubMed:1281544}.
P21912	SDHB_HUMAN	Succinate dehydrogenase [ubiquinone] iron-sulfur subunit, mitochondrial (EC 1.3.5.1) (Iron-sulfur subunit of complex II) (Ip) (Malate dehydrogenase [quinone] iron-sulfur subunit) (EC 1.1.5.-)	SDHB SDH SDH1	280	mitochondrial inner membrane [GO:0005743]; mitochondrial matrix [GO:0005759]; mitochondrial membrane [GO:0031966]; mitochondrion [GO:0005739]; nucleoplasm [GO:0005654]; plasma membrane [GO:0005886]; respiratory chain complex II (succinate dehydrogenase) [GO:0045273]	aerobic respiration [GO:0009060]; mitochondrial electron transport, succinate to ubiquinone [GO:0006121]; proton motive force-driven mitochondrial ATP synthesis [GO:0042776]; respiratory electron transport chain [GO:0022904]; succinate metabolic process [GO:0006105]; tricarboxylic acid cycle [GO:0006099]	2 iron, 2 sulfur cluster binding [GO:0051537]; 3 iron, 4 sulfur cluster binding [GO:0051538]; 4 iron, 4 sulfur cluster binding [GO:0051539]; electron transfer activity [GO:0009055]; metal ion binding [GO:0046872]; succinate dehydrogenase (quinone) activity [GO:0008177]; ubiquinone binding [GO:0048039]	SUBCELLULAR LOCATION: Mitochondrion inner membrane {ECO:0000269|PubMed:37098072}; Peripheral membrane protein {ECO:0000269|PubMed:37098072}; Matrix side {ECO:0000269|PubMed:37098072}.
P21980	TGM2_HUMAN	Protein-glutamine gamma-glutamyltransferase 2 (EC 2.3.2.13) (Erythrocyte transglutaminase) (Heart G alpha(h)) (hhG alpha(h)) (Isopeptidase TGM2) (EC 3.4.-.-) (Protein G alpha(h)) (G(h)) (Protein-glutamine deamidase TGM2) (EC 3.5.1.44) (Protein-glutamine dopaminyltransferase TGM2) (EC 2.3.1.-) (Protein-glutamine histaminyltransferase TGM2) (EC 2.3.1.-) (Protein-glutamine noradrenalinyltransferase …	TGM2	687	chromatin [GO:0000785]; collagen-containing extracellular matrix [GO:0062023]; cytosol [GO:0005829]; endoplasmic reticulum [GO:0005783]; extracellular exosome [GO:0070062]; extracellular matrix [GO:0031012]; focal adhesion [GO:0005925]; mitochondrion [GO:0005739]; nucleosome [GO:0000786]; nucleus [GO:0005634]; perinuclear region of cytoplasm [GO:0048471]; plasma membrane [GO:0005886]	apoptotic cell clearance [GO:0043277]; bone development [GO:0060348]; branching involved in salivary gland morphogenesis [GO:0060445]; cellular response to cocaine [GO:0071314]; cellular response to dopamine [GO:1903351]; cellular response to serotonin [GO:1904015]; dopamine secretion [GO:0014046]; gene expression [GO:0010467]; negative regulation of endoplasmic reticulum calcium ion concentratio…	calcium ion binding [GO:0005509]; GTP binding [GO:0005525]; histone dopaminyltransferase activity [GO:0120297]; histone serotonyltransferase activity [GO:0120295]; peptidase activity [GO:0008233]; peptide histaminyltransferase activity [GO:0120299]; peptide noradrenalinyltransferase activity [GO:0120298]; protein-glutamine gamma-glutamyltransferase activity [GO:0003810]; protein-glutamine glutami…	SUBCELLULAR LOCATION: Cytoplasm, cytosol {ECO:0000269|PubMed:24349085, ECO:0000269|PubMed:29618516, ECO:0000269|PubMed:9575137}. Nucleus {ECO:0000269|PubMed:29618516, ECO:0000269|PubMed:9575137}. Chromosome {ECO:0000269|PubMed:9575137}. Secreted, extracellular space, extracellular matrix {ECO:0000269|PubMed:12506096, ECO:0000269|PubMed:1683874, ECO:0000269|PubMed:28198360}. Cell membrane {ECO:000…
P22033	MUTA_HUMAN	Methylmalonyl-CoA mutase, mitochondrial (MCM) (EC 5.4.99.2) (Methylmalonyl-CoA isomerase)	MMUT MUT	750	cytoplasm [GO:0005737]; mitochondrial matrix [GO:0005759]; mitochondrion [GO:0005739]	homocysteine metabolic process [GO:0050667]; positive regulation of GTPase activity [GO:0043547]; post-embryonic development [GO:0009791]; propionate metabolic process, methylmalonyl pathway [GO:0019678]; succinyl-CoA biosynthetic process [GO:1901290]	cobalamin binding [GO:0031419]; GTPase activity [GO:0003924]; identical protein binding [GO:0042802]; metal ion binding [GO:0046872]; methylmalonyl-CoA mutase activity [GO:0004494]; modified amino acid binding [GO:0072341]; protein homodimerization activity [GO:0042803]	SUBCELLULAR LOCATION: Mitochondrion matrix {ECO:0000269|PubMed:24458}. Mitochondrion {ECO:0000269|PubMed:28943303}. Cytoplasm {ECO:0000269|PubMed:28943303}.
P22102	PUR2_HUMAN	Trifunctional purine biosynthetic protein adenosine-3 [Includes: Phosphoribosylamine--glycine ligase (EC 6.3.4.13) (Glycinamide ribonucleotide synthetase) (GARS) (Phosphoribosylglycinamide synthetase); Phosphoribosylformylglycinamidine cyclo-ligase (EC 6.3.3.1) (AIR synthase) (AIRS) (Phosphoribosyl-aminoimidazole synthetase); Phosphoribosylglycinamide formyltransferase (EC 2.1.2.2) (5'-phosphorib…	GART PGFT PRGS	1010	cytosol [GO:0005829]; extracellular exosome [GO:0070062]	'de novo' AMP biosynthetic process [GO:0044208]; 'de novo' IMP biosynthetic process [GO:0006189]; 'de novo' XMP biosynthetic process [GO:0097294]; adenine biosynthetic process [GO:0046084]; brainstem development [GO:0003360]; cerebellum development [GO:0021549]; cerebral cortex development [GO:0021987]; GMP biosynthetic process [GO:0006177]; purine nucleotide biosynthetic process [GO:0006164]; pu…	ATP binding [GO:0005524]; metal ion binding [GO:0046872]; phosphoribosylamine-glycine ligase activity [GO:0004637]; phosphoribosylformylglycinamidine cyclo-ligase activity [GO:0004641]; phosphoribosylglycinamide formyltransferase activity [GO:0004644]
P23142	FBLN1_HUMAN	Fibulin-1 (FIBL-1)	FBLN1 PP213	703	basement membrane [GO:0005604]; collagen-containing extracellular matrix [GO:0062023]; elastic fiber [GO:0071953]; extracellular exosome [GO:0070062]; extracellular matrix [GO:0031012]; extracellular region [GO:0005576]; extracellular space [GO:0005615]	blood coagulation, fibrin clot formation [GO:0072378]; embryo implantation [GO:0007566]; extracellular matrix organization [GO:0030198]; negative regulation of cell adhesion [GO:0007162]; negative regulation of cell motility [GO:2000146]; negative regulation of ERK1 and ERK2 cascade [GO:0070373]; negative regulation of protein phosphorylation [GO:0001933]; negative regulation of stem cell prolife…	calcium ion binding [GO:0005509]; extracellular matrix structural constituent [GO:0005201]; fibrinogen binding [GO:0070051]; fibronectin binding [GO:0001968]; identical protein binding [GO:0042802]; integrin binding [GO:0005178]; peptidase activator activity [GO:0016504]; protein-containing complex binding [GO:0044877]	SUBCELLULAR LOCATION: Secreted, extracellular space, extracellular matrix.
P23458	JAK1_HUMAN	Tyrosine-protein kinase JAK1 (EC 2.7.10.2) (Janus kinase 1) (JAK-1)	JAK1 JAK1A JAK1B	1154	cytoplasm [GO:0005737]; cytoplasmic side of plasma membrane [GO:0009898]; cytoskeleton [GO:0005856]; cytosol [GO:0005829]; endosome [GO:0005768]; extrinsic component of cytoplasmic side of plasma membrane [GO:0031234]; focal adhesion [GO:0005925]; nucleus [GO:0005634]; plasma membrane [GO:0005886]; receptor complex [GO:0043235]	cell differentiation [GO:0030154]; cell surface receptor signaling pathway via JAK-STAT [GO:0007259]; cellular response to virus [GO:0098586]; cytokine-mediated signaling pathway [GO:0019221]; growth hormone receptor signaling pathway via JAK-STAT [GO:0060397]; interleukin-10-mediated signaling pathway [GO:0140105]; interleukin-11-mediated signaling pathway [GO:0038154]; interleukin-15-mediated s…	ATP binding [GO:0005524]; CCR5 chemokine receptor binding [GO:0031730]; growth hormone receptor binding [GO:0005131]; metal ion binding [GO:0046872]; non-membrane spanning protein tyrosine kinase activity [GO:0004715]; protein phosphatase binding [GO:0019903]; protein tyrosine kinase activity [GO:0004713]; ubiquitin protein ligase binding [GO:0031625]	SUBCELLULAR LOCATION: Endomembrane system; Peripheral membrane protein. Note=Wholly intracellular, possibly membrane associated.
P23497	SP100_HUMAN	Nuclear autoantigen Sp-100 (Nuclear dot-associated Sp100 protein) (Speckled 100 kDa)	SP100	879	chromosome, telomeric region [GO:0000781]; cytoplasm [GO:0005737]; nuclear body [GO:0016604]; nuclear periphery [GO:0034399]; nucleolus [GO:0005730]; nucleoplasm [GO:0005654]; nucleus [GO:0005634]; PML body [GO:0016605]	DNA damage response, signal transduction by p53 class mediator [GO:0030330]; maintenance of protein location [GO:0045185]; negative regulation of DNA-templated transcription [GO:0045892]; negative regulation of endothelial cell migration [GO:0010596]; negative regulation of protein export from nucleus [GO:0046826]; negative regulation of transcription by RNA polymerase II [GO:0000122]; negative r…	chromo shadow domain binding [GO:0070087]; DNA binding [GO:0003677]; DNA-binding transcription activator activity, RNA polymerase II-specific [GO:0001228]; DNA-binding transcription factor activity, RNA polymerase II-specific [GO:0000981]; identical protein binding [GO:0042802]; kinase binding [GO:0019900]; protein dimerization activity [GO:0046983]; protein domain specific binding [GO:0019904]; …	SUBCELLULAR LOCATION: Nucleus {ECO:0000269|PubMed:25593309}. Nucleus, PML body {ECO:0000269|PubMed:27211601}. Nucleus, nuclear body {ECO:0000269|PubMed:17245429}. Cytoplasm {ECO:0000269|PubMed:17245429}. Note=Differences in the subnuclear localization of the different isoforms seem to exist and may also be cell cycle- and interferon-dependent. Accumulates in the cytoplasm upon FAS activation. {EC…
P23921	RIR1_HUMAN	Ribonucleoside-diphosphate reductase large subunit (EC 1.17.4.1) (Ribonucleoside-diphosphate reductase subunit M1) (Ribonucleotide reductase large subunit)	RRM1 RR1	792	centriolar satellite [GO:0034451]; ciliary basal body [GO:0036064]; cytosol [GO:0005829]; mitochondrion [GO:0005739]; neuronal cell body [GO:0043025]; nuclear envelope [GO:0005635]; ribonucleoside-diphosphate reductase complex [GO:0005971]	2'-deoxyribonucleotide biosynthetic process [GO:0009265]; cell proliferation in forebrain [GO:0021846]; deoxyribonucleotide biosynthetic process [GO:0009263]; DNA repair [GO:0006281]; DNA synthesis involved in DNA repair [GO:0000731]; male gonad development [GO:0008584]; mitochondrial DNA replication [GO:0006264]; positive regulation of G0 to G1 transition [GO:0070318]; positive regulation of G1/…	ATP binding [GO:0005524]; disordered domain specific binding [GO:0097718]; identical protein binding [GO:0042802]; ribonucleoside-diphosphate reductase activity [GO:0061731]; ribonucleoside-diphosphate reductase activity, thioredoxin disulfide as acceptor [GO:0004748]	SUBCELLULAR LOCATION: Cytoplasm.
P24928	RPB1_HUMAN	DNA-directed RNA polymerase II subunit RPB1 (RNA polymerase II subunit B1) (EC 2.7.7.6) (3'-5' exoribonuclease) (EC 3.1.13.-) (DNA-directed RNA polymerase II subunit A) (DNA-directed RNA polymerase III largest subunit) (RNA-directed RNA polymerase II subunit RPB1) (EC 2.7.7.48)	POLR2A POLR2	1970	chromosome [GO:0005694]; mitochondrion [GO:0005739]; nucleoplasm [GO:0005654]; nucleus [GO:0005634]; RNA polymerase II, core complex [GO:0005665]	DNA-templated transcription termination [GO:0006353]; positive regulation of RNA splicing [GO:0033120]; regulation of DNA-templated transcription [GO:0006355]; transcription by RNA polymerase II [GO:0006366]	DNA binding [GO:0003677]; DNA-directed RNA polymerase activity [GO:0003899]; hydrolase activity [GO:0016787]; kinase binding [GO:0019900]; magnesium ion binding [GO:0000287]; microfibril binding [GO:0050436]; promoter-specific chromatin binding [GO:1990841]; RNA binding [GO:0003723]; RNA-directed RNA polymerase activity [GO:0003968]; ubiquitin protein ligase binding [GO:0031625]; zinc ion binding…	SUBCELLULAR LOCATION: Nucleus {ECO:0000269|PubMed:26566685, ECO:0000269|PubMed:28076779, ECO:0000269|PubMed:9852112}. Cytoplasm {ECO:0000269|PubMed:26566685}. Chromosome {ECO:0000269|PubMed:28076779}. Note=Hypophosphorylated form is mainly found in the cytoplasm, while the hyperphosphorylated and active form is nuclear (PubMed:26566685). Co-localizes with kinase SRPK2 and helicase DDX23 at chroma…
P28062	PSB8_HUMAN	Proteasome subunit beta type-8 (EC 3.4.25.1) (Low molecular mass protein 7) (Macropain subunit C13) (Multicatalytic endopeptidase complex subunit C13) (Proteasome component C13) (Proteasome subunit beta-5i) (Really interesting new gene 10 protein)	PSMB8 LMP7 PSMB5i RING10 Y2	276	cytosol [GO:0005829]; extracellular exosome [GO:0070062]; nucleoplasm [GO:0005654]; nucleus [GO:0005634]; proteasome complex [GO:0000502]; proteasome core complex [GO:0005839]; proteasome core complex, beta-subunit complex [GO:0019774]; spermatoproteasome complex [GO:1990111]	antigen processing and presentation [GO:0019882]; fat cell differentiation [GO:0045444]; proteasome-mediated ubiquitin-dependent protein catabolic process [GO:0043161]	endopeptidase activity [GO:0004175]; threonine-type endopeptidase activity [GO:0004298]	SUBCELLULAR LOCATION: Cytoplasm {ECO:0000255|PROSITE-ProRule:PRU00809}. Nucleus {ECO:0000250}.
P28065	PSB9_HUMAN	Proteasome subunit beta type-9 (EC 3.4.25.1) (Low molecular mass protein 2) (Macropain chain 7) (Multicatalytic endopeptidase complex chain 7) (Proteasome chain 7) (Proteasome subunit beta-1i) (Really interesting new gene 12 protein)	PSMB9 LMP2 PSMB6i RING12	219	cytosol [GO:0005829]; extracellular exosome [GO:0070062]; nucleus [GO:0005634]; proteasome complex [GO:0000502]; proteasome core complex [GO:0005839]; proteasome core complex, beta-subunit complex [GO:0019774]; spermatoproteasome complex [GO:1990111]	immune system process [GO:0002376]; proteasome-mediated ubiquitin-dependent protein catabolic process [GO:0043161]	endopeptidase activity [GO:0004175]; threonine-type endopeptidase activity [GO:0004298]	SUBCELLULAR LOCATION: Cytoplasm {ECO:0000255|PROSITE-ProRule:PRU00809}. Nucleus {ECO:0000250}.
P28072	PSB6_HUMAN	Proteasome subunit beta type-6 (EC 3.4.25.1) (Macropain delta chain) (Multicatalytic endopeptidase complex delta chain) (Proteasome delta chain) (Proteasome subunit Y) (Proteasome subunit beta-1) (beta-1)	PSMB6 LMPY Y	239	cytoplasm [GO:0005737]; cytosol [GO:0005829]; extracellular exosome [GO:0070062]; mitochondrion [GO:0005739]; nucleoplasm [GO:0005654]; nucleus [GO:0005634]; proteasome complex [GO:0000502]; proteasome core complex [GO:0005839]; proteasome core complex, beta-subunit complex [GO:0019774]	proteasome-mediated ubiquitin-dependent protein catabolic process [GO:0043161]	cadherin binding [GO:0045296]; endopeptidase activity [GO:0004175]; threonine-type endopeptidase activity [GO:0004298]	SUBCELLULAR LOCATION: Cytoplasm {ECO:0000269|PubMed:12181345, ECO:0000269|PubMed:34711951}. Nucleus {ECO:0000269|PubMed:12181345, ECO:0000269|PubMed:34711951}. Note=Translocated from the cytoplasm into the nucleus following interaction with AKIRIN2, which bridges the proteasome with the nuclear import receptor IPO9. {ECO:0000269|PubMed:34711951}.
P28838	AMPL_HUMAN	Cytosol aminopeptidase (EC 3.4.11.1) (Cysteinylglycine-S-conjugate dipeptidase) (EC 3.4.13.23) (Leucine aminopeptidase 3) (LAP-3) (Leucyl aminopeptidase) (Peptidase S) (Proline aminopeptidase) (EC 3.4.11.5) (Prolyl aminopeptidase)	LAP3 LAPEP PEPS	519	cytoplasm [GO:0005737]; extracellular exosome [GO:0070062]; focal adhesion [GO:0005925]; mitochondrion [GO:0005739]; nucleus [GO:0005634]; trans-Golgi network [GO:0005802]	proteolysis [GO:0006508]	aminopeptidase activity [GO:0004177]; carboxypeptidase activity [GO:0004180]; manganese ion binding [GO:0030145]; metalloaminopeptidase activity [GO:0070006]; metalloexopeptidase activity [GO:0008235]; peptidase activity [GO:0008233]	SUBCELLULAR LOCATION: Cytoplasm {ECO:0000250|UniProtKB:Q68FS4}.
P29279	CCN2_HUMAN	CCN family member 2 (Cellular communication network factor 2) (Connective tissue growth factor) (Hypertrophic chondrocyte-specific protein 24) (Insulin-like growth factor-binding protein 8) (IBP-8) (IGF-binding protein 8) (IGFBP-8)	CCN2 CTGF HCS24 IGFBP8	349	extracellular matrix [GO:0031012]; extracellular region [GO:0005576]; extracellular space [GO:0005615]; Golgi apparatus [GO:0005794]; intracellular membrane-bounded organelle [GO:0043231]; plasma membrane [GO:0005886]	angiogenesis [GO:0001525]; cartilage condensation [GO:0001502]; cell adhesion [GO:0007155]; cell migration [GO:0016477]; cell-matrix adhesion [GO:0007160]; chondrocyte differentiation [GO:0002062]; chondrocyte proliferation [GO:0035988]; DNA biosynthetic process [GO:0071897]; epidermis development [GO:0008544]; fibroblast growth factor receptor signaling pathway [GO:0008543]; integrin-mediated si…	heparin binding [GO:0008201]; insulin-like growth factor binding [GO:0005520]; integrin binding [GO:0005178]	SUBCELLULAR LOCATION: Secreted, extracellular space, extracellular matrix {ECO:0000250|UniProtKB:P29268}. Secreted {ECO:0000269|PubMed:39414788}.
P29590	PML_HUMAN	Protein PML (E3 SUMO-protein ligase PML) (EC 2.3.2.-) (Promyelocytic leukemia protein) (RING finger protein 71) (RING-type E3 SUMO transferase PML) (Tripartite motif-containing protein 19) (TRIM19)	PML MYL PP8675 RNF71 TRIM19	882	chromosome, telomeric region [GO:0000781]; cytoplasm [GO:0005737]; cytosol [GO:0005829]; early endosome membrane [GO:0031901]; endoplasmic reticulum membrane [GO:0005789]; nuclear matrix [GO:0016363]; nuclear membrane [GO:0031965]; nucleolus [GO:0005730]; nucleoplasm [GO:0005654]; nucleus [GO:0005634]; PML body [GO:0016605]	apoptotic process [GO:0006915]; branching involved in mammary gland duct morphogenesis [GO:0060444]; cell fate commitment [GO:0045165]; cellular response to interleukin-4 [GO:0071353]; cellular response to leukemia inhibitory factor [GO:1990830]; cellular senescence [GO:0090398]; chromatin remodeling [GO:0006338]; circadian regulation of gene expression [GO:0032922]; DNA damage response, signal t…	cobalt ion binding [GO:0050897]; DNA binding [GO:0003677]; identical protein binding [GO:0042802]; molecular adaptor activity [GO:0060090]; protein heterodimerization activity [GO:0046982]; protein homodimerization activity [GO:0042803]; SMAD binding [GO:0046332]; SUMO binding [GO:0032183]; SUMO transferase activity [GO:0019789]; transcription coactivator activity [GO:0003713]; ubiquitin protein …	SUBCELLULAR LOCATION: Nucleus. Nucleus, nucleoplasm. Cytoplasm {ECO:0000269|PubMed:27211601}. Nucleus, PML body {ECO:0000269|PubMed:20501696, ECO:0000269|PubMed:20719947, ECO:0000269|PubMed:27211601, ECO:0000269|PubMed:36373674}. Nucleus, nucleolus. Endoplasmic reticulum membrane {ECO:0000250}; Peripheral membrane protein {ECO:0000250}; Cytoplasmic side {ECO:0000250}. Early endosome membrane; Per…
P29728	OAS2_HUMAN	2'-5'-oligoadenylate synthase 2 ((2-5')oligo(A) synthase 2) (2-5A synthase 2) (EC 2.7.7.84) (p69 OAS / p71 OAS) (p69OAS / p71OAS)	OAS2	719	cytoplasm [GO:0005737]; cytosol [GO:0005829]; intracellular membrane-bounded organelle [GO:0043231]; membrane [GO:0016020]; nucleoplasm [GO:0005654]; perinuclear region of cytoplasm [GO:0048471]	antiviral innate immune response [GO:0140374]; defense response to bacterium [GO:0042742]; defense response to virus [GO:0051607]; interleukin-27-mediated signaling pathway [GO:0070106]; negative regulation of viral genome replication [GO:0045071]; nucleobase-containing compound metabolic process [GO:0006139]; positive regulation of interferon-beta production [GO:0032728]; positive regulation of …	2'-5'-oligoadenylate synthetase activity [GO:0001730]; ATP binding [GO:0005524]; double-stranded RNA binding [GO:0003725]; metal ion binding [GO:0046872]	SUBCELLULAR LOCATION: Cytoplasm {ECO:0000269|PubMed:19923450}. Cytoplasm, perinuclear region {ECO:0000269|PubMed:19923450}.
P30038	AL4A1_HUMAN	Delta-1-pyrroline-5-carboxylate dehydrogenase, mitochondrial (P5C dehydrogenase) (EC 1.2.1.88) (Aldehyde dehydrogenase family 4 member A1) (L-glutamate gamma-semialdehyde dehydrogenase)	ALDH4A1 ALDH4 P5CDH	563	cytosol [GO:0005829]; mitochondrial matrix [GO:0005759]; mitochondrion [GO:0005739]	4-hydroxyproline catabolic process [GO:0019470]; proline catabolic process [GO:0006562]; proline catabolic process to glutamate [GO:0010133]; proline metabolic process [GO:0006560]	1-pyrroline-5-carboxylate dehydrogenase activity [GO:0003842]; aldehyde dehydrogenase (NAD+) activity [GO:0004029]; electron transfer activity [GO:0009055]; identical protein binding [GO:0042802]	SUBCELLULAR LOCATION: Mitochondrion matrix.
P31350	RIR2_HUMAN	Ribonucleoside-diphosphate reductase subunit M2 (EC 1.17.4.1) (Ribonucleotide reductase small chain) (Ribonucleotide reductase small subunit)	RRM2 RR2	389	cytosol [GO:0005829]; nucleoplasm [GO:0005654]; ribonucleoside-diphosphate reductase complex [GO:0005971]	2'-deoxyribonucleotide biosynthetic process [GO:0009265]; blastocyst development [GO:0001824]; deoxyribonucleotide biosynthetic process [GO:0009263]; positive regulation of G1/S transition of mitotic cell cycle [GO:1900087]; protein heterotetramerization [GO:0051290]; ribonucleoside diphosphate metabolic process [GO:0009185]	ferric iron binding [GO:0008199]; protein homodimerization activity [GO:0042803]; ribonucleoside-diphosphate reductase activity, thioredoxin disulfide as acceptor [GO:0004748]	SUBCELLULAR LOCATION: Cytoplasm {ECO:0000269|PubMed:22632967}. Nucleus {ECO:0000269|PubMed:22632967}. Note=Localized to the cytoplasm in S phase cells. May localize to the nucleus in G2 phase cells. {ECO:0000269|PubMed:22632967}.
P31431	SDC4_HUMAN	Syndecan-4 (SYND4) (Amphiglycan) (Ryudocan core protein)	SDC4	198	cell surface [GO:0009986]; costamere [GO:0043034]; extracellular exosome [GO:0070062]; focal adhesion [GO:0005925]; Golgi lumen [GO:0005796]; lysosomal lumen [GO:0043202]; plasma membrane [GO:0005886]	cell migration [GO:0016477]; inner ear receptor cell stereocilium organization [GO:0060122]; negative regulation of T cell proliferation [GO:0042130]; neural tube closure [GO:0001843]; positive regulation of exosomal secretion [GO:1903543]; positive regulation of extracellular exosome assembly [GO:1903553]; positive regulation of focal adhesion assembly [GO:0051894]; positive regulation of stress…	fibronectin binding [GO:0001968]; identical protein binding [GO:0042802]; protein kinase C binding [GO:0005080]; thrombospondin receptor activity [GO:0070053]	SUBCELLULAR LOCATION: [Isoform 1]: Membrane {ECO:0000255}; Single-pass type I membrane protein {ECO:0000255}. Secreted {ECO:0000269|PubMed:9169435}. Note=Shedding of the ectodomain produces a soluble form. {ECO:0000269|PubMed:9169435}.; SUBCELLULAR LOCATION: [Isoform 2]: Secreted.
P32455	GBP1_HUMAN	Guanylate-binding protein 1 (EC 3.6.1.-) (EC 3.6.5.-) (GTP-binding protein 1) (GBP-1) (HuGBP-1) (hGBP1) (Guanine nucleotide-binding protein 1) (Interferon-induced guanylate-binding protein 1)	GBP1	592	actin cytoskeleton [GO:0015629]; cytoplasm [GO:0005737]; cytoplasmic vesicle [GO:0031410]; cytoplasmic vesicle membrane [GO:0030659]; cytosol [GO:0005829]; extracellular region [GO:0005576]; Golgi apparatus [GO:0005794]; Golgi membrane [GO:0000139]; plasma membrane [GO:0005886]; symbiont cell surface [GO:0106139]; vesicle membrane [GO:0012506]	cellular response to interleukin-1 [GO:0071347]; cellular response to tumor necrosis factor [GO:0071356]; cellular response to type II interferon [GO:0071346]; cytolysis in another organism [GO:0051715]; defense response to bacterium [GO:0042742]; defense response to protozoan [GO:0042832]; defense response to virus [GO:0051607]; innate immune response [GO:0045087]; negative regulation of ERK1 an…	actin binding [GO:0003779]; cytokine binding [GO:0019955]; enzyme binding [GO:0019899]; G protein activity [GO:0003925]; GDP binding [GO:0019003]; GDP phosphatase activity [GO:0004382]; GTP binding [GO:0005525]; GTPase activity [GO:0003924]; Hsp90 protein binding [GO:0051879]; identical protein binding [GO:0042802]; lipopolysaccharide binding [GO:0001530]; protein homodimerization activity [GO:00…	SUBCELLULAR LOCATION: Cytoplasmic vesicle membrane {ECO:0000269|PubMed:29144452, ECO:0000269|PubMed:29233899, ECO:0000269|PubMed:31268602}; Lipid-anchor {ECO:0000269|PubMed:21151871}; Cytoplasmic side {ECO:0000269|PubMed:21151871}. Golgi apparatus membrane {ECO:0000269|PubMed:15937107}; Lipid-anchor {ECO:0000269|PubMed:21151871}; Cytoplasmic side {ECO:0000269|PubMed:21151871}. Cell membrane {ECO:…
P32929	CGL_HUMAN	Cystathionine gamma-lyase (CGL) (CSE) (EC 4.4.1.1) (Cysteine desulfhydrase) (Cysteine-protein sulfhydrase) (Gamma-cystathionase) (Homocysteine desulfhydrase) (EC 4.4.1.2)	CTH	405	cytoplasm [GO:0005737]; cytosol [GO:0005829]; extracellular exosome [GO:0070062]	cellular response to leukemia inhibitory factor [GO:1990830]; cysteine biosynthetic process [GO:0019344]; cysteine biosynthetic process via cystathionine [GO:0019343]; cysteine metabolic process [GO:0006534]; endoplasmic reticulum unfolded protein response [GO:0030968]; hydrogen sulfide biosynthetic process [GO:0070814]; lipid metabolic process [GO:0006629]; negative regulation of apoptotic signa…	calmodulin binding [GO:0005516]; cystathionine gamma-lyase activity [GO:0004123]; homocysteine desulfhydrase activity [GO:0047982]; identical protein binding [GO:0042802]; L-cysteine desulfhydrase activity [GO:0080146]; L-cystine L-cysteine-lyase (deaminating) [GO:0044540]; pyridoxal phosphate binding [GO:0030170]; selenocystathionine gamma-lyase activity [GO:0098606]	SUBCELLULAR LOCATION: Cytoplasm.
P33981	TTK_HUMAN	Dual specificity protein kinase TTK (EC 2.7.12.1) (Phosphotyrosine picked threonine-protein kinase) (PYT)	TTK MPS1 MPS1L1	857	cytoplasm [GO:0005737]; kinetochore [GO:0000776]; membrane [GO:0016020]; nucleus [GO:0005634]; spindle [GO:0005819]	chromosome segregation [GO:0007059]; female meiosis chromosome segregation [GO:0016321]; meiotic spindle assembly checkpoint signaling [GO:0033316]; mitotic spindle assembly checkpoint signaling [GO:0007094]; mitotic spindle organization [GO:0007052]; positive regulation of cell population proliferation [GO:0008284]; positive regulation of SMAD protein signal transduction [GO:0060391]; protein lo…	ATP binding [GO:0005524]; identical protein binding [GO:0042802]; kinetochore binding [GO:0043515]; protein serine kinase activity [GO:0106310]; protein serine/threonine kinase activity [GO:0004674]; protein serine/threonine/tyrosine kinase activity [GO:0004712]; protein tyrosine kinase activity [GO:0004713]
P34949	MPI_HUMAN	Mannose-6-phosphate isomerase (EC 5.3.1.8) (Phosphohexomutase) (Phosphomannose isomerase) (PMI)	MPI PMI1	423	cytosol [GO:0005829]; extracellular exosome [GO:0070062]	GDP-D-mannose biosynthetic process from fructose-6-phosphate [GO:0061729]; GDP-mannose biosynthetic process [GO:0009298]; mannose to fructose-6-phosphate catabolic process [GO:0061611]	mannose-6-phosphate isomerase activity [GO:0004476]; zinc ion binding [GO:0008270]	SUBCELLULAR LOCATION: Cytoplasm {ECO:0000250|UniProtKB:Q924M7}.
P35221	CTNA1_HUMAN	Catenin alpha-1 (Alpha E-catenin) (Cadherin-associated protein) (Renal carcinoma antigen NY-REN-13)	CTNNA1	906	acrosomal vesicle [GO:0001669]; actin cytoskeleton [GO:0015629]; adherens junction [GO:0005912]; catenin complex [GO:0016342]; cell junction [GO:0030054]; cell-cell junction [GO:0005911]; cytosol [GO:0005829]; flotillin complex [GO:0016600]; focal adhesion [GO:0005925]; Golgi apparatus [GO:0005794]; intercalated disc [GO:0014704]; intracellular membrane-bounded organelle [GO:0043231]; lamellipodi…	apical junction assembly [GO:0043297]; axon regeneration [GO:0031103]; cell adhesion [GO:0007155]; cell migration [GO:0016477]; cell-cell adhesion [GO:0098609]; cellular response to indole-3-methanol [GO:0071681]; epithelial cell-cell adhesion [GO:0090136]; establishment or maintenance of cell polarity [GO:0007163]; extrinsic apoptotic signaling pathway in absence of ligand [GO:0097192]; gap junc…	actin filament binding [GO:0051015]; beta-catenin binding [GO:0008013]; cadherin binding [GO:0045296]; gamma-catenin binding [GO:0045295]; identical protein binding [GO:0042802]; RNA binding [GO:0003723]; structural molecule activity [GO:0005198]; vinculin binding [GO:0017166]	SUBCELLULAR LOCATION: Cytoplasm, cytoskeleton {ECO:0000250|UniProtKB:P26231}. Cell junction, adherens junction {ECO:0000269|PubMed:25653389}. Cell membrane {ECO:0000250|UniProtKB:P26231}; Peripheral membrane protein {ECO:0000305}; Cytoplasmic side {ECO:0000250|UniProtKB:P26231}. Cell junction {ECO:0000269|PubMed:12417594, ECO:0000269|PubMed:16184169}. Cytoplasm {ECO:0000250|UniProtKB:Q9PVF8}. Nuc…
P35270	SPRE_HUMAN	Sepiapterin reductase (SPR) (EC 1.1.1.153)	SPR	261	cytosol [GO:0005829]; extracellular exosome [GO:0070062]; mitochondrion [GO:0005739]; nucleoplasm [GO:0005654]	nitric oxide biosynthetic process [GO:0006809]; tetrahydrobiopterin biosynthetic process [GO:0006729]	aldo-keto reductase (NADPH) activity [GO:0004033]; NADP binding [GO:0050661]; sepiapterin reductase (NADP+) activity [GO:0004757]	SUBCELLULAR LOCATION: Cytoplasm.
P38571	LICH_HUMAN	Lysosomal acid lipase/cholesteryl ester hydrolase (Acid cholesteryl ester hydrolase) (LAL) (EC 3.1.1.13) (Cholesteryl esterase) (Diacylglycerol lipase) (Lipase A) (Sterol esterase) (Triacylglycerol ester hydrolase) (Triacylglycerol lipase)	LIPA	399	cytosol [GO:0005829]; fibrillar center [GO:0001650]; intracellular membrane-bounded organelle [GO:0043231]; lysosomal lumen [GO:0043202]; lysosome [GO:0005764]; nucleoplasm [GO:0005654]	acute inflammatory response [GO:0002526]; adaptive thermogenesis [GO:1990845]; adipose tissue development [GO:0060612]; ATP biosynthetic process [GO:0006754]; blood vessel endothelial cell differentiation [GO:0060837]; bone marrow development [GO:0048539]; cell morphogenesis [GO:0000902]; cell proliferation in bone marrow [GO:0071838]; cholesterol biosynthetic process [GO:0006695]; cholesterol ef…	lipase activity [GO:0016298]; sterol ester esterase activity [GO:0004771]	SUBCELLULAR LOCATION: Lysosome {ECO:0000250|UniProtKB:Q64194}.
P40306	PSB10_HUMAN	Proteasome subunit beta type-10 (EC 3.4.25.1) (Low molecular mass protein 10) (Macropain subunit MECl-1) (Multicatalytic endopeptidase complex subunit MECl-1) (Proteasome MECl-1) (Proteasome subunit beta-2i)	PSMB10 LMP10 MECL1	273	cytosol [GO:0005829]; nucleus [GO:0005634]; proteasome complex [GO:0000502]; proteasome core complex [GO:0005839]; proteasome core complex, beta-subunit complex [GO:0019774]; spermatoproteasome complex [GO:1990111]	cell morphogenesis [GO:0000902]; humoral immune response [GO:0006959]; proteasome-mediated ubiquitin-dependent protein catabolic process [GO:0043161]; T cell proliferation [GO:0042098]	endopeptidase activity [GO:0004175]; threonine-type endopeptidase activity [GO:0004298]	SUBCELLULAR LOCATION: Cytoplasm {ECO:0000255|PROSITE-ProRule:PRU00809}. Nucleus {ECO:0000250}.
P40763	STAT3_HUMAN	Signal transducer and activator of transcription 3 (Acute-phase response factor)	STAT3 APRF	770	chromatin [GO:0000785]; cytoplasm [GO:0005737]; cytosol [GO:0005829]; glutamatergic synapse [GO:0098978]; mitochondrial inner membrane [GO:0005743]; nucleoplasm [GO:0005654]; nucleus [GO:0005634]; plasma membrane [GO:0005886]; postsynaptic density [GO:0014069]; RNA polymerase II transcription regulator complex [GO:0090575]; Schaffer collateral - CA1 synapse [GO:0098685]; transcription regulator c…	acute-phase response [GO:0006953]; astrocyte differentiation [GO:0048708]; cell differentiation [GO:0030154]; cell population proliferation [GO:0008283]; cell surface receptor signaling pathway via JAK-STAT [GO:0007259]; cell surface receptor signaling pathway via STAT [GO:0097696]; cellular response to hormone stimulus [GO:0032870]; cellular response to interleukin-17 [GO:0097398]; cellular resp…	CCR5 chemokine receptor binding [GO:0031730]; chromatin DNA binding [GO:0031490]; DNA binding [GO:0003677]; DNA-binding transcription activator activity, RNA polymerase II-specific [GO:0001228]; DNA-binding transcription factor activity [GO:0003700]; DNA-binding transcription factor activity, RNA polymerase II-specific [GO:0000981]; DNA-binding transcription factor binding [GO:0140297]; identical…	SUBCELLULAR LOCATION: Cytoplasm {ECO:0000269|PubMed:15653507, ECO:0000269|PubMed:16285960, ECO:0000269|PubMed:28065600, ECO:0000269|PubMed:31899195}. Nucleus {ECO:0000269|PubMed:15653507, ECO:0000269|PubMed:16285960, ECO:0000269|PubMed:28065600, ECO:0000269|PubMed:29162862, ECO:0000269|PubMed:31899195}. Note=Shuttles between the nucleus and the cytoplasm (PubMed:29162862). Translocated into the n…
P41208	CETN2_HUMAN	Centrin-2 (Caltractin isoform 1)	CETN2 CALT CEN2	172	9+2 motile cilium [GO:0097729]; apical part of cell [GO:0045177]; centriole [GO:0005814]; centrosome [GO:0005813]; ciliary basal body [GO:0036064]; cytosol [GO:0005829]; glial cell projection [GO:0097386]; nuclear pore nuclear basket [GO:0044615]; nucleoplasm [GO:0005654]; nucleus [GO:0005634]; photoreceptor connecting cilium [GO:0032391]; transcription export complex 2 [GO:0070390]; XPC complex …	cell division [GO:0051301]; centriole replication [GO:0007099]; microtubule cytoskeleton organization [GO:0000226]; mitotic cell cycle [GO:0000278]; mRNA transport [GO:0051028]; nucleotide-excision repair [GO:0006289]; protein transport [GO:0015031]; regulation of cytokinesis [GO:0032465]; spermatogenesis [GO:0007283]	calcium ion binding [GO:0005509]; G-protein beta/gamma-subunit complex binding [GO:0031683]; heterotrimeric G-protein binding [GO:0032795]; microtubule binding [GO:0008017]	SUBCELLULAR LOCATION: Cytoplasm, cytoskeleton, microtubule organizing center, centrosome {ECO:0000269|PubMed:14654843, ECO:0000269|PubMed:37934472}. Cytoplasm, cytoskeleton, microtubule organizing center, centrosome, centriole {ECO:0000269|PubMed:23591820, ECO:0000269|PubMed:32110738, ECO:0000269|PubMed:32946374, ECO:0000269|PubMed:37934472}. Nucleus envelope {ECO:0000269|PubMed:23591820}. Nucleu…
P42224	STAT1_HUMAN	Signal transducer and activator of transcription 1-alpha/beta (Transcription factor ISGF-3 components p91/p84)	STAT1	750	axon [GO:0030424]; chromatin [GO:0000785]; cytoplasm [GO:0005737]; cytosol [GO:0005829]; dendrite [GO:0030425]; ISGF3 complex [GO:0070721]; nucleolus [GO:0005730]; nucleoplasm [GO:0005654]; nucleus [GO:0005634]; perinuclear region of cytoplasm [GO:0048471]; protein-containing complex [GO:0032991]; RNA polymerase II transcription regulator complex [GO:0090575]	blood circulation [GO:0008015]; cell surface receptor signaling pathway via JAK-STAT [GO:0007259]; cell surface receptor signaling pathway via STAT [GO:0097696]; cellular response to insulin stimulus [GO:0032869]; cellular response to interferon-beta [GO:0035458]; cellular response to type II interferon [GO:0071346]; defense response [GO:0006952]; defense response to virus [GO:0051607]; interleuk…	cadherin binding [GO:0045296]; CCR5 chemokine receptor binding [GO:0031730]; DNA-binding transcription factor activity [GO:0003700]; DNA-binding transcription factor activity, RNA polymerase II-specific [GO:0000981]; double-stranded DNA binding [GO:0003690]; enzyme binding [GO:0019899]; histone acetyltransferase binding [GO:0035035]; histone binding [GO:0042393]; identical protein binding [GO:004…	SUBCELLULAR LOCATION: Cytoplasm {ECO:0000269|PubMed:15322115, ECO:0000269|PubMed:26479788, ECO:0000269|PubMed:27796300, ECO:0000269|PubMed:28753426, ECO:0000269|PubMed:32209697}. Nucleus {ECO:0000269|PubMed:15322115, ECO:0000269|PubMed:26479788, ECO:0000269|PubMed:28753426, ECO:0000269|PubMed:32209697}. Note=Translocated into the nucleus upon tyrosine phosphorylation and dimerization, in response…
P42892	ECE1_HUMAN	Endothelin-converting enzyme 1 (ECE-1) (EC 3.4.24.71)	ECE1	770	early endosome [GO:0005769]; endosome [GO:0005768]; endosome membrane [GO:0010008]; external side of plasma membrane [GO:0009897]; extracellular exosome [GO:0070062]; lysosomal membrane [GO:0005765]; membrane [GO:0016020]; perinuclear region of cytoplasm [GO:0048471]; plasma membrane [GO:0005886]; vesicle [GO:0031982]; Weibel-Palade body [GO:0033093]	axonogenesis involved in innervation [GO:0060385]; bradykinin catabolic process [GO:0010815]; calcitonin catabolic process [GO:0010816]; ear development [GO:0043583]; embryonic digit morphogenesis [GO:0042733]; embryonic heart tube development [GO:0035050]; endothelin maturation [GO:0034959]; G protein-coupled receptor signaling pathway [GO:0007186]; heart development [GO:0007507]; hormone catabo…	endopeptidase activity [GO:0004175]; metalloendopeptidase activity [GO:0004222]; peptide hormone binding [GO:0017046]; protein homodimerization activity [GO:0042803]; zinc ion binding [GO:0008270]	SUBCELLULAR LOCATION: Cell membrane {ECO:0000269|PubMed:37835445}; Single-pass type II membrane protein.
P46013	KI67_HUMAN	Proliferation marker protein Ki-67 (Antigen identified by monoclonal antibody Ki-67) (Antigen KI-67) (Antigen Ki67)	MKI67	3256	chromosome [GO:0005694]; condensed chromosome [GO:0000793]; membrane [GO:0016020]; nucleolus [GO:0005730]; nucleoplasm [GO:0005654]; nucleus [GO:0005634]	cell population proliferation [GO:0008283]; chromosome segregation [GO:0007059]; regulation of chromatin organization [GO:1902275]; regulation of mitotic nuclear division [GO:0007088]	ATP binding [GO:0005524]; DNA binding [GO:0003677]; molecular condensate scaffold activity [GO:0140693]; RNA binding [GO:0003723]	SUBCELLULAR LOCATION: Chromosome {ECO:0000269|PubMed:15896774, ECO:0000269|PubMed:22002106, ECO:0000269|PubMed:27362226, ECO:0000269|PubMed:32879492, ECO:0000269|PubMed:35513709, ECO:0000269|PubMed:39153474, ECO:0000269|PubMed:9510506}. Nucleus {ECO:0000269|PubMed:10878551, ECO:0000269|PubMed:22002106}. Nucleus, nucleolus {ECO:0000269|PubMed:10878551, ECO:0000269|PubMed:22002106, ECO:0000269|PubM…
P46459	NSF_HUMAN	Vesicle-fusing ATPase (EC 3.6.4.6) (N-ethylmaleimide-sensitive fusion protein) (NEM-sensitive fusion protein) (Vesicular-fusion protein NSF)	NSF	744	cytosol [GO:0005829]; dendritic shaft [GO:0043198]; GABA-ergic synapse [GO:0098982]; Golgi apparatus [GO:0005794]; Golgi stack [GO:0005795]; lysosomal membrane [GO:0005765]; plasma membrane [GO:0005886]; postsynaptic specialization, intracellular component [GO:0099091]	exocytosis [GO:0006887]; Golgi to plasma membrane protein transport [GO:0043001]; intra-Golgi vesicle-mediated transport [GO:0006891]; intracellular protein transport [GO:0006886]; plasma membrane fusion [GO:0045026]; positive regulation of protein catabolic process [GO:0045732]; positive regulation of receptor recycling [GO:0001921]; potassium ion transport [GO:0006813]; regulation of exocytosis…	ATP binding [GO:0005524]; ATP hydrolysis activity [GO:0016887]; ATP-dependent protein disaggregase activity [GO:0140545]; ionotropic glutamate receptor binding [GO:0035255]; metal ion binding [GO:0046872]; PDZ domain binding [GO:0030165]; protein kinase binding [GO:0019901]; protein-containing complex binding [GO:0044877]; SNARE binding [GO:0000149]; syntaxin-1 binding [GO:0017075]	SUBCELLULAR LOCATION: Cytoplasm.
P49454	CENPF_HUMAN	Centromere protein F (CENP-F) (AH antigen) (Kinetochore protein CENPF) (Mitosin)	CENPF	3114	axoneme [GO:0005930]; centrosome [GO:0005813]; chromatin [GO:0000785]; chromosome, centromeric region [GO:0000775]; ciliary basal body [GO:0036064]; ciliary transition fiber [GO:0097539]; cytoplasm [GO:0005737]; cytosol [GO:0005829]; kinetochore [GO:0000776]; midbody [GO:0030496]; nuclear envelope [GO:0005635]; nuclear matrix [GO:0016363]; nucleoplasm [GO:0005654]; nucleus [GO:0005634]; outer kin…	cell differentiation [GO:0030154]; cell division [GO:0051301]; chromosome segregation [GO:0007059]; DNA biosynthetic process [GO:0071897]; kidney development [GO:0001822]; kinetochore assembly [GO:0051382]; metaphase chromosome alignment [GO:0051310]; mitotic cell cycle [GO:0000278]; mitotic spindle assembly checkpoint signaling [GO:0007094]; muscle organ development [GO:0007517]; negative regula…	chromatin binding [GO:0003682]; DNA-binding transcription factor binding [GO:0140297]; dynein complex binding [GO:0070840]; microtubule binding [GO:0008017]; protein homodimerization activity [GO:0042803]	SUBCELLULAR LOCATION: Cytoplasm, perinuclear region. Nucleus matrix. Chromosome, centromere, kinetochore. Cytoplasm, cytoskeleton, spindle. Note=Relocalizes to the kinetochore/centromere (coronal surface of the outer plate) and the spindle during mitosis. Observed in nucleus during interphase but not in the nucleolus. At metaphase becomes localized to areas including kinetochore and mitotic appar…
P51784	UBP11_HUMAN	Ubiquitin carboxyl-terminal hydrolase 11 (EC 3.4.19.12) (Deubiquitinating enzyme 11) (Ubiquitin thioesterase 11) (Ubiquitin-specific-processing protease 11)	USP11 UHX1	963	chromosome [GO:0005694]; cytosol [GO:0005829]; nucleoplasm [GO:0005654]; nucleus [GO:0005634]	protein deubiquitination [GO:0016579]; proteolysis [GO:0006508]	cysteine-type deubiquitinase activity [GO:0004843]; cysteine-type endopeptidase activity [GO:0004197]; transcription corepressor binding [GO:0001222]	SUBCELLULAR LOCATION: Nucleus {ECO:0000269|PubMed:12084015, ECO:0000269|PubMed:15314155, ECO:0000269|PubMed:20233726, ECO:0000269|PubMed:28992046}. Cytoplasm {ECO:0000269|PubMed:15314155, ECO:0000269|PubMed:28992046}. Chromosome {ECO:0000269|PubMed:20233726, ECO:0000269|PubMed:20601937}. Note=Predominantly nuclear (PubMed:12084015, PubMed:15314155). Associates with chromatin (PubMed:20233726, Pub…
P52292	IMA1_HUMAN	Importin subunit alpha-1 (Karyopherin subunit alpha-2) (RAG cohort protein 1) (SRP1-alpha)	KPNA2 RCH1 SRP1	529	cytoplasm [GO:0005737]; cytosol [GO:0005829]; endoplasmic reticulum membrane [GO:0005789]; Golgi membrane [GO:0000139]; host cell [GO:0043657]; membrane [GO:0016020]; NLS-dependent protein nuclear import complex [GO:0042564]; nuclear membrane [GO:0031965]; nucleoplasm [GO:0005654]; nucleus [GO:0005634]	DNA metabolic process [GO:0006259]; entry of viral genome into host nucleus through nuclear pore complex via importin [GO:0075506]; NLS-bearing protein import into nucleus [GO:0006607]; positive regulation of type I interferon production [GO:0032481]; positive regulation of viral life cycle [GO:1903902]; protein import into nucleus [GO:0006606]; regulation of DNA recombination [GO:0000018]	histone deacetylase binding [GO:0042826]; nuclear import signal receptor activity [GO:0061608]; nuclear localization sequence binding [GO:0008139]; RNA binding [GO:0003723]	SUBCELLULAR LOCATION: Cytoplasm {ECO:0000269|PubMed:7604027, ECO:0000269|PubMed:9020106}. Nucleus {ECO:0000269|PubMed:7604027, ECO:0000269|PubMed:9020106}.; SUBCELLULAR LOCATION: Endoplasmic reticulum membrane. Golgi apparatus membrane {ECO:0000269|PubMed:17596301}. Note=(Microbial infection) Retained in ER/Golgi membranes upon interaction with SARS-COV virus ORF6 protein. {ECO:0000269|PubMed:175…
P52630	STAT2_HUMAN	Signal transducer and activator of transcription 2 (p113)	STAT2	851	chromatin [GO:0000785]; cytoplasm [GO:0005737]; cytosol [GO:0005829]; ISGF3 complex [GO:0070721]; nucleoplasm [GO:0005654]; nucleus [GO:0005634]; plasma membrane [GO:0005886]; RNA polymerase II transcription regulator complex [GO:0090575]	cell surface receptor signaling pathway via JAK-STAT [GO:0007259]; defense response [GO:0006952]; defense response to virus [GO:0051607]; negative regulation of type I interferon-mediated signaling pathway [GO:0060339]; positive regulation of transcription by RNA polymerase II [GO:0045944]; regulation of cell population proliferation [GO:0042127]; regulation of mitochondrial fission [GO:0090140];…	DNA-binding transcription factor activity [GO:0003700]; DNA-binding transcription factor activity, RNA polymerase II-specific [GO:0000981]; identical protein binding [GO:0042802]; RNA polymerase II cis-regulatory region sequence-specific DNA binding [GO:0000978]; ubiquitin-like protein ligase binding [GO:0044389]	SUBCELLULAR LOCATION: Cytoplasm {ECO:0000269|PubMed:11150296, ECO:0000269|PubMed:23139419, ECO:0000269|PubMed:27782195}. Nucleus {ECO:0000269|PubMed:11150296, ECO:0000269|PubMed:23139419}. Note=Translocated into the nucleus upon activation by IFN-alpha/beta. {ECO:0000269|PubMed:11150296, ECO:0000269|PubMed:23139419}.
P52732	KIF11_HUMAN	Kinesin-like protein KIF11 (Kinesin-like protein 1) (Kinesin-like spindle protein HKSP) (Kinesin-related motor protein Eg5) (Thyroid receptor-interacting protein 5) (TR-interacting protein 5) (TRIP-5)	KIF11 EG5 KNSL1 TRIP5	1056	ciliary basal body [GO:0036064]; cytosol [GO:0005829]; intracellular membrane-bounded organelle [GO:0043231]; kinesin complex [GO:0005871]; membrane [GO:0016020]; microtubule [GO:0005874]; mitotic spindle [GO:0072686]; nucleus [GO:0005634]; protein-containing complex [GO:0032991]; spindle [GO:0005819]; spindle pole [GO:0000922]	cell division [GO:0051301]; microtubule-based movement [GO:0007018]; mitotic cell cycle [GO:0000278]; mitotic centrosome separation [GO:0007100]; mitotic spindle assembly [GO:0090307]; mitotic spindle organization [GO:0007052]; regulation of mitotic centrosome separation [GO:0046602]; spindle elongation [GO:0051231]; spindle organization [GO:0007051]	ATP binding [GO:0005524]; microtubule binding [GO:0008017]; microtubule motor activity [GO:0003777]; plus-end-directed microtubule motor activity [GO:0008574]; protein kinase binding [GO:0019901]	SUBCELLULAR LOCATION: Cytoplasm {ECO:0000269|PubMed:19001501, ECO:0000269|PubMed:23857769}. Cytoplasm, cytoskeleton, spindle pole {ECO:0000269|PubMed:19001501, ECO:0000269|PubMed:37728657}.
P52789	HXK2_HUMAN	Hexokinase-2 (EC 2.7.1.1) (Hexokinase type II) (HK II) (Hexokinase-B) (Muscle form hexokinase)	HK2	917	centrosome [GO:0005813]; cytosol [GO:0005829]; intracellular membrane-bounded organelle [GO:0043231]; membrane [GO:0016020]; mitochondrial outer membrane [GO:0005741]; mitochondrion [GO:0005739]; sarcoplasmic reticulum [GO:0016529]	apoptotic mitochondrial changes [GO:0008637]; canonical glycolysis [GO:0061621]; cellular response to leukemia inhibitory factor [GO:1990830]; establishment of protein localization to mitochondrion [GO:0072655]; fructose 6-phosphate metabolic process [GO:0006002]; glucose 6-phosphate metabolic process [GO:0051156]; glucose metabolic process [GO:0006006]; glycolytic process [GO:0006096]; intracell…	ATP binding [GO:0005524]; D-glucose binding [GO:0005536]; fructokinase activity [GO:0008865]; glucokinase activity [GO:0004340]; hexokinase activity [GO:0004396]	SUBCELLULAR LOCATION: Mitochondrion outer membrane {ECO:0000269|PubMed:18350175}; Peripheral membrane protein {ECO:0000305}. Cytoplasm, cytosol {ECO:0000269|PubMed:18350175}. Note=The mitochondrial-binding peptide (MBP) region promotes association with the mitochondrial outer membrane (PubMed:29298880). The interaction with the mitochondrial outer membrane via the mitochondrial-binding peptide (M…
P53350	PLK1_HUMAN	Serine/threonine-protein kinase PLK1 (EC 2.7.11.21) (Polo-like kinase 1) (PLK-1) (Serine/threonine-protein kinase 13) (STPK13)	PLK1 PLK	603	centriolar satellite [GO:0034451]; centriole [GO:0005814]; centrosome [GO:0005813]; chromatin [GO:0000785]; cytoplasm [GO:0005737]; cytosol [GO:0005829]; kinetochore [GO:0000776]; microtubule cytoskeleton [GO:0015630]; midbody [GO:0030496]; mitotic spindle pole [GO:0097431]; nucleoplasm [GO:0005654]; nucleus [GO:0005634]; outer kinetochore [GO:0000940]; spindle [GO:0005819]; spindle midzone [GO:0…	centrosome cycle [GO:0007098]; double-strand break repair [GO:0006302]; double-strand break repair via alternative nonhomologous end joining [GO:0097681]; establishment of mitotic spindle orientation [GO:0000132]; establishment of protein localization [GO:0045184]; female meiosis chromosome segregation [GO:0016321]; G2/M transition of mitotic cell cycle [GO:0000086]; Golgi inheritance [GO:0048313…	anaphase-promoting complex binding [GO:0010997]; ATP binding [GO:0005524]; identical protein binding [GO:0042802]; magnesium ion binding [GO:0000287]; microtubule binding [GO:0008017]; protein kinase activity [GO:0004672]; protein kinase binding [GO:0019901]; protein serine kinase activity [GO:0106310]; protein serine/threonine kinase activity [GO:0004674]	SUBCELLULAR LOCATION: Nucleus. Chromosome, centromere, kinetochore. Cytoplasm, cytoskeleton, microtubule organizing center, centrosome {ECO:0000269|PubMed:14654843, ECO:0000269|PubMed:24018379}. Cytoplasm, cytoskeleton, spindle {ECO:0000269|PubMed:18794143, ECO:0000269|PubMed:30715179}. Midbody {ECO:0000269|PubMed:30715179}. Note=localization at the centrosome starts at the G1/S transition (PubMe…
P54219	VMAT1_HUMAN	Chromaffin granule amine transporter (Solute carrier family 18 member 1) (Vesicular amine transporter 1) (VAT1)	SLC18A1 VAT1 VMAT1	525	clathrin-sculpted monoamine transport vesicle membrane [GO:0070083]; endoplasmic reticulum membrane [GO:0005789]; presynapse [GO:0098793]; secretory granule membrane [GO:0030667]; synaptic vesicle membrane [GO:0030672]; terminal bouton [GO:0043195]	aminergic neurotransmitter loading into synaptic vesicle [GO:0015842]; dopamine uptake [GO:0090494]; monoamine transport [GO:0015844]; norepinephrine uptake [GO:0051620]; serotonin uptake [GO:0051610]	monoamine transmembrane transporter activity [GO:0008504]; monoamine:proton antiporter activity [GO:0015311]; serotonin:sodium:chloride symporter activity [GO:0005335]; xenobiotic transmembrane transporter activity [GO:0042910]	SUBCELLULAR LOCATION: Cytoplasmic vesicle, secretory vesicle membrane {ECO:0000269|PubMed:8643547}; Multi-pass membrane protein {ECO:0000255}. Cytoplasmic vesicle, secretory vesicle, synaptic vesicle membrane {ECO:0000250|UniProtKB:Q8R090}; Multi-pass membrane protein {ECO:0000255}.; SUBCELLULAR LOCATION: [Isoform 1]: Cytoplasmic vesicle, secretory vesicle membrane {ECO:0000269|PubMed:16326835}; …
P54577	SYYC_HUMAN	Tyrosine--tRNA ligase, cytoplasmic (EC 6.1.1.1) (Tyrosyl-tRNA synthetase) (TyrRS) [Cleaved into: Tyrosine--tRNA ligase, cytoplasmic, N-terminally processed]	YARS1 YARS	528	cytoplasm [GO:0005737]; cytosol [GO:0005829]; extracellular space [GO:0005615]; nuclear body [GO:0016604]; nucleus [GO:0005634]	apoptotic process [GO:0006915]; response to starvation [GO:0042594]; tyrosyl-tRNA aminoacylation [GO:0006437]	ATP binding [GO:0005524]; interleukin-8 receptor binding [GO:0005153]; RNA binding [GO:0003723]; small molecule binding [GO:0036094]; tRNA binding [GO:0000049]; tyrosine-tRNA ligase activity [GO:0004831]	SUBCELLULAR LOCATION: Cytoplasm {ECO:0000269|PubMed:16429158, ECO:0000269|PubMed:30304524, ECO:0000305|PubMed:9162081}. Nucleus {ECO:0000269|PubMed:22291016, ECO:0000269|PubMed:25533949}. Note=Cytoplasmic in normal conditions (PubMed:25533949). Resveratrol-binding in response to serum starvation promotes relocalization to the nucleus (PubMed:25533949). {ECO:0000269|PubMed:25533949}.
P54920	SNAA_HUMAN	Alpha-soluble NSF attachment protein (SNAP-alpha) (N-ethylmaleimide-sensitive factor attachment protein alpha)	NAPA SNAPA	295	cytosol [GO:0005829]; extracellular exosome [GO:0070062]; glutamatergic synapse [GO:0098978]; membrane [GO:0016020]; neuromuscular junction [GO:0031594]; postsynapse [GO:0098794]; presynaptic active zone membrane [GO:0048787]; synaptobrevin 2-SNAP-25-syntaxin-1a complex [GO:0070044]	apical protein localization [GO:0045176]; brain development [GO:0007420]; intra-Golgi vesicle-mediated transport [GO:0006891]; intracellular protein transport [GO:0006886]; membrane fusion [GO:0061025]; neuron differentiation [GO:0030182]; regulation of synaptic vesicle priming [GO:0010807]; SNARE complex disassembly [GO:0035494]; synaptic transmission, glutamatergic [GO:0035249]; synaptic vesicl…	protein-containing complex binding [GO:0044877]; SNARE binding [GO:0000149]; soluble NSF attachment protein activity [GO:0005483]; syntaxin binding [GO:0019905]	SUBCELLULAR LOCATION: Cell membrane {ECO:0000269|PubMed:15980433}; Peripheral membrane protein {ECO:0000305|PubMed:15029241}.
P55011	S12A2_HUMAN	Solute carrier family 12 member 2 (Basolateral Na-K-Cl symporter) (Bumetanide-sensitive sodium-(potassium)-chloride cotransporter 2) (BSC2) (Na-K-2Cl cotransporter 1) (hNKCC1)	SLC12A2 NKCC1	1212	apical plasma membrane [GO:0016324]; basal plasma membrane [GO:0009925]; basolateral plasma membrane [GO:0016323]; cell body [GO:0044297]; cell body membrane [GO:0044298]; cell periphery [GO:0071944]; cell projection [GO:0042995]; cell projection membrane [GO:0031253]; cytoplasmic vesicle membrane [GO:0030659]; extracellular exosome [GO:0070062]; extracellular vesicle [GO:1903561]; lateral plasma…	ammonium transmembrane transport [GO:0072488]; cell volume homeostasis [GO:0006884]; cellular response to chemokine [GO:1990869]; cellular response to potassium ion [GO:0035865]; chloride ion homeostasis [GO:0055064]; chloride transmembrane transport [GO:1902476]; gamma-aminobutyric acid signaling pathway [GO:0007214]; hyperosmotic response [GO:0006972]; inorganic anion import across plasma membr…	ammonium channel activity [GO:0008519]; chloride:monoatomic cation symporter activity [GO:0015377]; Hsp90 protein binding [GO:0051879]; metal ion transmembrane transporter activity [GO:0046873]; potassium ion transmembrane transporter activity [GO:0015079]; protein kinase binding [GO:0019901]; protein-folding chaperone binding [GO:0051087]; sodium:potassium:chloride symporter activity [GO:0008511]	SUBCELLULAR LOCATION: Basolateral cell membrane {ECO:0000305|PubMed:32081947, ECO:0000305|PubMed:7629105}; Multi-pass membrane protein {ECO:0000305|PubMed:32081947, ECO:0000305|PubMed:33597714}.
P55210	CASP7_HUMAN	Caspase-7 (CASP-7) (EC 3.4.22.60) (Apoptotic protease Mch-3) (CMH-1) (ICE-like apoptotic protease 3) (ICE-LAP3) [Cleaved into: Caspase-7 subunit p20; Caspase-7 subunit p11]	CASP7 MCH3	303	cytoplasm [GO:0005737]; cytosol [GO:0005829]; extracellular space [GO:0005615]; fibrillar center [GO:0001650]; nucleoplasm [GO:0005654]; nucleus [GO:0005634]; plasma membrane [GO:0005886]	apoptotic process [GO:0006915]; cellular response to lipopolysaccharide [GO:0071222]; cellular response to staurosporine [GO:0072734]; defense response to bacterium [GO:0042742]; execution phase of apoptosis [GO:0097194]; fibroblast apoptotic process [GO:0044346]; heart development [GO:0007507]; lymphocyte apoptotic process [GO:0070227]; neuron apoptotic process [GO:0051402]; positive regulation …	aspartic-type endopeptidase activity [GO:0004190]; cysteine-type endopeptidase activity [GO:0004197]; cysteine-type peptidase activity [GO:0008234]; peptidase activity [GO:0008233]; RNA binding [GO:0003723]	SUBCELLULAR LOCATION: Cytoplasm, cytosol {ECO:0000269|PubMed:12824163, ECO:0000305|PubMed:21555521, ECO:0000305|PubMed:8576161}. Nucleus {ECO:0000269|PubMed:19617626, ECO:0000269|PubMed:21555521}. Secreted, extracellular space {ECO:0000250|UniProtKB:P97864}. Note=Following cleavage and activation by CASP1 or granzyme B (GZMB), secreted into the extracellular milieu by passing through the gasdermi…
P55265	DSRAD_HUMAN	Double-stranded RNA-specific adenosine deaminase (DRADA) (EC 3.5.4.37) (136 kDa double-stranded RNA-binding protein) (p136) (Interferon-inducible protein 4) (IFI-4) (K88DSRBP)	ADAR ADAR1 DSRAD G1P1 IFI4	1226	cytoplasm [GO:0005737]; cytosol [GO:0005829]; membrane [GO:0016020]; mitochondrion [GO:0005739]; nucleolus [GO:0005730]; nucleoplasm [GO:0005654]; nucleus [GO:0005634]; supraspliceosomal complex [GO:0044530]	adenosine to inosine editing [GO:0006382]; base conversion or substitution editing [GO:0016553]; cellular response to virus [GO:0098586]; defense response to virus [GO:0051607]; definitive hemopoiesis [GO:0060216]; erythrocyte differentiation [GO:0030218]; hematopoietic progenitor cell differentiation [GO:0002244]; hematopoietic stem cell homeostasis [GO:0061484]; hepatocyte apoptotic process [GO…	DNA binding [GO:0003677]; double-stranded RNA adenosine deaminase activity [GO:0003726]; double-stranded RNA binding [GO:0003725]; metal ion binding [GO:0046872]; RNA binding [GO:0003723]; tRNA-specific adenosine deaminase activity [GO:0008251]	SUBCELLULAR LOCATION: [Isoform 1]: Cytoplasm {ECO:0000269|PubMed:7565688}. Nucleus {ECO:0000269|PubMed:24753571, ECO:0000269|PubMed:7565688}. Note=Shuttles between the cytoplasm and nucleus (PubMed:24753571, PubMed:7565688). Nuclear import is mediated by TNPO1 (PubMed:24753571). {ECO:0000269|PubMed:24753571, ECO:0000269|PubMed:7565688}.; SUBCELLULAR LOCATION: [Isoform 5]: Cytoplasm {ECO:0000269|P…
P61769	B2MG_HUMAN	Beta-2-microglobulin [Cleaved into: Beta-2-microglobulin form pI 5.3]	B2M CDABP0092 HDCMA22P	119	cytosol [GO:0005829]; early endosome lumen [GO:0031905]; early endosome membrane [GO:0031901]; endoplasmic reticulum [GO:0005783]; endoplasmic reticulum lumen [GO:0005788]; ER to Golgi transport vesicle membrane [GO:0012507]; external side of plasma membrane [GO:0009897]; extracellular exosome [GO:0070062]; extracellular region [GO:0005576]; extracellular space [GO:0005615]; focal adhesion [GO:00…	amyloid fibril formation [GO:1990000]; antigen processing and presentation of endogenous peptide antigen via MHC class I [GO:0019885]; antigen processing and presentation of exogenous peptide antigen via MHC class II [GO:0019886]; antigen processing and presentation of exogenous protein antigen via MHC class Ib, TAP-dependent [GO:0002481]; cellular response to iron ion [GO:0071281]; cellular resp…	identical protein binding [GO:0042802]; MHC class II protein complex binding [GO:0023026]; peptide antigen binding [GO:0042605]; protein homodimerization activity [GO:0042803]; structural molecule activity [GO:0005198]	SUBCELLULAR LOCATION: Secreted {ECO:0000269|PubMed:1336137, ECO:0000269|PubMed:7554280}. Cell surface {ECO:0000269|PubMed:25356553}. Note=Detected in serum and urine (PubMed:1336137, PubMed:7554280). {ECO:0000269|PubMed:7554280, ECO:0000269|Ref.6}.; SUBCELLULAR LOCATION: Note=(Microbial infection) In the presence of M.tuberculosis EsxA-EsxB complex decreased amounts of B2M are found on the cell s…
P62072	TIM10_HUMAN	Mitochondrial import inner membrane translocase subunit Tim10	TIMM10 TIM10	90	mitochondrial inner membrane [GO:0005743]; mitochondrial intermembrane space [GO:0005758]; mitochondrial intermembrane space protein transporter complex [GO:0042719]; mitochondrion [GO:0005739]; TIM22 mitochondrial import inner membrane insertion complex [GO:0042721]; TIM23 mitochondrial import inner membrane translocase complex [GO:0005744]	protein insertion into mitochondrial inner membrane [GO:0045039]; protein targeting to mitochondrion [GO:0006626]; sensory perception of sound [GO:0007605]	membrane insertase activity [GO:0032977]; protein homodimerization activity [GO:0042803]; protein-folding chaperone binding [GO:0051087]; zinc ion binding [GO:0008270]	SUBCELLULAR LOCATION: Mitochondrion inner membrane {ECO:0000269|PubMed:11489896, ECO:0000269|PubMed:14726512}; Peripheral membrane protein {ECO:0000269|PubMed:11489896, ECO:0000269|PubMed:14726512}; Intermembrane side {ECO:0000269|PubMed:11489896, ECO:0000269|PubMed:14726512}.
P62633	CNBP_HUMAN	CCHC-type zinc finger nucleic acid binding protein (Cellular nucleic acid-binding protein) (CNBP) (Zinc finger protein 9)	CNBP RNF163 ZNF9	177	cytoplasm [GO:0005737]; cytosol [GO:0005829]; endoplasmic reticulum [GO:0005783]	cholesterol homeostasis [GO:0042632]; G-quadruplex DNA formation [GO:0071919]; negative regulation of transcription by RNA polymerase II [GO:0000122]; positive regulation of cell population proliferation [GO:0008284]; positive regulation of cytoplasmic translation [GO:2000767]; positive regulation of DNA-templated transcription [GO:0045893]; positive regulation of transcription by RNA polymerase …	G-quadruplex DNA binding [GO:0051880]; mRNA binding [GO:0003729]; RNA binding [GO:0003723]; single-stranded RNA binding [GO:0003727]; translation regulator activity [GO:0045182]; zinc ion binding [GO:0008270]	SUBCELLULAR LOCATION: Nucleus {ECO:0000250|UniProtKB:P53996}. Cytoplasm {ECO:0000269|PubMed:28329689}. Endoplasmic reticulum {ECO:0000250|UniProtKB:P53996}.; SUBCELLULAR LOCATION: [Isoform 1]: Cytoplasm {ECO:0000269|PubMed:28329689}.; SUBCELLULAR LOCATION: [Isoform 2]: Cytoplasm {ECO:0000269|PubMed:28329689}.; SUBCELLULAR LOCATION: [Isoform 4]: Cytoplasm {ECO:0000269|PubMed:28329689}.; SUBCELLULA…
P78310	CXAR_HUMAN	Coxsackievirus and adenovirus receptor (CAR) (hCAR) (CVB3-binding protein) (Coxsackievirus B-adenovirus receptor) (HCVADR)	CXADR CAR	365	acrosomal vesicle [GO:0001669]; adherens junction [GO:0005912]; apicolateral plasma membrane [GO:0016327]; basolateral plasma membrane [GO:0016323]; bicellular tight junction [GO:0005923]; cell body [GO:0044297]; cell junction [GO:0030054]; cell-cell junction [GO:0005911]; cytoplasm [GO:0005737]; extracellular region [GO:0005576]; extracellular space [GO:0005615]; filopodium [GO:0030175]; growth …	actin cytoskeleton organization [GO:0030036]; AV node cell to bundle of His cell communication [GO:0086067]; AV node cell-bundle of His cell adhesion involved in cell communication [GO:0086072]; cardiac muscle cell development [GO:0055013]; cell-cell junction organization [GO:0045216]; defense response to virus [GO:0051607]; epithelial structure maintenance [GO:0010669]; gamma-delta T cell activa…	beta-catenin binding [GO:0008013]; cell adhesion molecule binding [GO:0050839]; cell adhesive protein binding involved in AV node cell-bundle of His cell communication [GO:0086082]; connexin binding [GO:0071253]; identical protein binding [GO:0042802]; integrin binding [GO:0005178]; PDZ domain binding [GO:0030165]; signaling receptor binding [GO:0005102]; virus receptor activity [GO:0001618]	SUBCELLULAR LOCATION: [Isoform 1]: Cell membrane {ECO:0000269|PubMed:15533241}; Single-pass type I membrane protein {ECO:0000255}. Basolateral cell membrane {ECO:0000269|PubMed:11316797, ECO:0000269|PubMed:12021372, ECO:0000269|PubMed:12297051, ECO:0000269|PubMed:15364909}; Single-pass type I membrane protein {ECO:0000255}. Cell junction, tight junction {ECO:0000269|PubMed:11734628, ECO:0000269|P…
P78545	ELF3_HUMAN	ETS-related transcription factor Elf-3 (E74-like factor 3) (Epithelial-restricted with serine box) (Epithelium-restricted Ets protein ESX) (Epithelium-specific Ets transcription factor 1) (ESE-1)	ELF3 ERT ESX JEN	371	chromatin [GO:0000785]; cytosol [GO:0005829]; Golgi apparatus [GO:0005794]; nucleoplasm [GO:0005654]; nucleus [GO:0005634]	blastocyst development [GO:0001824]; cell differentiation [GO:0030154]; extracellular matrix organization [GO:0030198]; inflammatory response [GO:0006954]; mammary gland involution [GO:0060056]; negative regulation of DNA-templated transcription [GO:0045892]; positive regulation of transcription by RNA polymerase II [GO:0045944]; regulation of transcription by RNA polymerase II [GO:0006357]	DNA-binding transcription activator activity, RNA polymerase II-specific [GO:0001228]; DNA-binding transcription factor activity [GO:0003700]; DNA-binding transcription factor activity, RNA polymerase II-specific [GO:0000981]; RNA polymerase II cis-regulatory region sequence-specific DNA binding [GO:0000978]; sequence-specific double-stranded DNA binding [GO:1990837]	SUBCELLULAR LOCATION: Cytoplasm {ECO:0000269|PubMed:10391676, ECO:0000269|PubMed:15169914, ECO:0000269|PubMed:17060315}. Nucleus {ECO:0000255|PROSITE-ProRule:PRU00237, ECO:0000269|PubMed:10391676, ECO:0000269|PubMed:15169914, ECO:0000269|PubMed:17060315}. Note=Localizes to the cytoplasm where it has been shown to transform MCF-12A mammary epithelial cells via a novel cytoplasmic mechanism. Also t…
P80217	IN35_HUMAN	Interferon-induced 35 kDa protein (IFP 35) (Ifi-35)	IFI35 IFP35	286	cytoplasm [GO:0005737]; cytosol [GO:0005829]; extracellular space [GO:0005615]; membrane [GO:0016020]; nucleolus [GO:0005730]; nucleoplasm [GO:0005654]; nucleus [GO:0005634]	innate immune response [GO:0045087]; macrophage activation involved in immune response [GO:0002281]; negative regulation of cell population proliferation [GO:0008285]; negative regulation of non-canonical NF-kappaB signal transduction [GO:1901223]; positive regulation of inflammatory response [GO:0050729]; positive regulation of innate immune response [GO:0045089]; positive regulation of non-cano…	identical protein binding [GO:0042802]	SUBCELLULAR LOCATION: Cytoplasm {ECO:0000269|PubMed:10779520, ECO:0000269|PubMed:10950963, ECO:0000269|PubMed:8288566}. Nucleus {ECO:0000269|PubMed:10950963, ECO:0000269|PubMed:26342464, ECO:0000269|PubMed:8288566}. Secreted {ECO:0000269|PubMed:29038465}. Note=Cytoplasmic IFI35 localizes in punctate granular structures (PubMed:10950963). Nuclear localization increased is stimulated by IFN-alpha (…
P84101	SERF2_HUMAN	Small EDRK-rich factor 2 (Gastric cancer-related protein VRG107) (Protein 4F5-related) (4F5rel) (h4F5rel)	SERF2 FAM2C	59	cytosol [GO:0005829]; nucleus [GO:0005634]	protein destabilization [GO:0031648]
P98088	MUC5A_HUMAN	Mucin-5AC (MUC-5AC) (Gastric mucin) (Major airway glycoprotein) (Mucin-5 subtype AC, tracheobronchial) (Tracheobronchial mucin) (TBM)	MUC5AC MUC5	5654	extracellular exosome [GO:0070062]; extracellular matrix [GO:0031012]; extracellular space [GO:0005615]; Golgi lumen [GO:0005796]; mucus layer [GO:0070701]; plasma membrane [GO:0005886]		extracellular matrix structural constituent [GO:0005201]; metal ion binding [GO:0046872]	SUBCELLULAR LOCATION: Secreted {ECO:0000269|PubMed:14718370, ECO:0000269|PubMed:31732694}.
P98179	RBM3_HUMAN	RNA-binding protein 3 (RNA-binding motif protein 3) (RNPL)	RBM3 RNPL	157	cytoplasm [GO:0005737]; dendrite [GO:0030425]; nucleoplasm [GO:0005654]; nucleus [GO:0005634]; spliceosomal complex [GO:0005681]	positive regulation of mRNA splicing, via spliceosome [GO:0048026]; positive regulation of translation [GO:0045727]; regulation of translation [GO:0006417]; RNA processing [GO:0006396]	ribosomal large subunit binding [GO:0043023]; RNA binding [GO:0003723]	SUBCELLULAR LOCATION: Nucleus {ECO:0000250}. Cytoplasm {ECO:0000250}. Cell projection, dendrite {ECO:0000250}. Note=Localizes in mRNA granules in dentrites. {ECO:0000250}.
Q00653	NFKB2_HUMAN	Nuclear factor NF-kappa-B p100 subunit (DNA-binding factor KBF2) (H2TF1) (Lymphocyte translocation chromosome 10 protein) (Nuclear factor of kappa light polypeptide gene enhancer in B-cells 2) (Oncogene Lyt-10) (Lyt10) [Cleaved into: Nuclear factor NF-kappa-B p52 subunit]	NFKB2 LYT10	900	Bcl3/NF-kappaB2 complex [GO:0033257]; chromatin [GO:0000785]; cytoplasm [GO:0005737]; cytosol [GO:0005829]; nucleoplasm [GO:0005654]; nucleus [GO:0005634]	canonical NF-kappaB signal transduction [GO:0007249]; extracellular matrix organization [GO:0030198]; follicular dendritic cell differentiation [GO:0002268]; germinal center formation [GO:0002467]; non-canonical NF-kappaB signal transduction [GO:0038061]; positive regulation of transcription by RNA polymerase II [GO:0045944]; regulation of DNA-templated transcription [GO:0006355]; response to cyt…	DNA-binding transcription activator activity, RNA polymerase II-specific [GO:0001228]; DNA-binding transcription factor activity [GO:0003700]; DNA-binding transcription factor activity, RNA polymerase II-specific [GO:0000981]; RNA polymerase II cis-regulatory region sequence-specific DNA binding [GO:0000978]; sequence-specific double-stranded DNA binding [GO:1990837]	SUBCELLULAR LOCATION: Nucleus. Cytoplasm. Note=Nuclear, but also found in the cytoplasm in an inactive form complexed to an inhibitor (I-kappa-B).
Q00978	IRF9_HUMAN	Interferon regulatory factor 9 (IRF-9) (IFN-alpha-responsive transcription factor subunit) (ISGF3 p48 subunit) (Interferon-stimulated gene factor 3 gamma) (ISGF-3 gamma) (Transcriptional regulator ISGF3 subunit gamma)	IRF9 ISGF3G	393	chromatin [GO:0000785]; cytoplasm [GO:0005737]; cytosol [GO:0005829]; ISGF3 complex [GO:0070721]; nucleoplasm [GO:0005654]; nucleus [GO:0005634]	cell surface receptor signaling pathway [GO:0007166]; defense response to virus [GO:0051607]; immune system process [GO:0002376]; positive regulation of transcription by RNA polymerase II [GO:0045944]; regulation of transcription by RNA polymerase II [GO:0006357]; transcription by RNA polymerase II [GO:0006366]	DNA-binding transcription factor activity [GO:0003700]; DNA-binding transcription factor activity, RNA polymerase II-specific [GO:0000981]; RNA polymerase II cis-regulatory region sequence-specific DNA binding [GO:0000978]; sequence-specific double-stranded DNA binding [GO:1990837]	SUBCELLULAR LOCATION: Cytoplasm {ECO:0000269|PubMed:11846981}. Nucleus {ECO:0000269|PubMed:11846981, ECO:0000269|PubMed:30143481}. Note=Translocated into the nucleus upon activation by IFN-alpha/beta.
Q01201	RELB_HUMAN	Transcription factor RelB (I-Rel)	RELB	579	centrosome [GO:0005813]; chromatin [GO:0000785]; cytoplasm [GO:0005737]; cytosol [GO:0005829]; NF-kappaB complex [GO:0071159]; nucleoplasm [GO:0005654]; nucleus [GO:0005634]; protein-containing complex [GO:0032991]; synapse [GO:0045202]; transcription repressor complex [GO:0017053]	antigen processing and presentation [GO:0019882]; canonical NF-kappaB signal transduction [GO:0007249]; cellular response to osmotic stress [GO:0071470]; circadian regulation of gene expression [GO:0032922]; inflammatory response [GO:0006954]; innate immune response [GO:0045087]; lymphocyte differentiation [GO:0030098]; myeloid dendritic cell differentiation [GO:0043011]; negative regulation of D…	DNA-binding transcription factor activity, RNA polymerase II-specific [GO:0000981]; identical protein binding [GO:0042802]; protein kinase binding [GO:0019901]; RNA polymerase II cis-regulatory region sequence-specific DNA binding [GO:0000978]	SUBCELLULAR LOCATION: Nucleus {ECO:0000269|PubMed:20873783}. Cytoplasm, cytoskeleton, microtubule organizing center, centrosome {ECO:0000269|PubMed:20873783}. Note=Colocalizes with NEK6 in the centrosome.
Q01581	HMCS1_HUMAN	Hydroxymethylglutaryl-CoA synthase, cytoplasmic (HMG-CoA synthase) (EC 2.3.3.10) (3-hydroxy-3-methylglutaryl coenzyme A synthase)	HMGCS1 HMGCS	520	cytoplasm [GO:0005737]; cytosol [GO:0005829]	acetyl-CoA metabolic process [GO:0006084]; cholesterol biosynthetic process [GO:0006695]; farnesyl diphosphate biosynthetic process, mevalonate pathway [GO:0010142]; lipid metabolic process [GO:0006629]	hydroxymethylglutaryl-CoA synthase activity [GO:0004421]; protein homodimerization activity [GO:0042803]	SUBCELLULAR LOCATION: Cytoplasm {ECO:0000305|PubMed:1358203}.
Q02252	MMSA_HUMAN	Methylmalonate-semialdehyde/malonate-semialdehyde dehydrogenase [acylating], mitochondrial (MMSDH) (EC 1.2.1.27) (Aldehyde dehydrogenase family 6 member A1) (Malonate-semialdehyde dehydrogenase [acylating])	ALDH6A1 MMSDH	535	mitochondrial matrix [GO:0005759]; mitochondrion [GO:0005739]; nucleoplasm [GO:0005654]	branched-chain amino acid catabolic process [GO:0009083]; brown fat cell differentiation [GO:0050873]; thymine catabolic process [GO:0006210]; thymine metabolic process [GO:0019859]; valine catabolic process [GO:0006574]; valine metabolic process [GO:0006573]	malonate-semialdehyde dehydrogenase (acetylating) activity [GO:0018478]; methylmalonate-semialdehyde dehydrogenase (acylating, NAD) activity [GO:0004491]; RNA binding [GO:0003723]	SUBCELLULAR LOCATION: Mitochondrion {ECO:0000305|PubMed:23835272}.
Q02809	PLOD1_HUMAN	Procollagen-lysine,2-oxoglutarate 5-dioxygenase 1 (EC 1.14.11.4) (Lysyl hydroxylase 1) (LH1)	PLOD1 LLH PLOD	727	catalytic complex [GO:1902494]; collagen-containing extracellular matrix [GO:0062023]; endoplasmic reticulum [GO:0005783]; endoplasmic reticulum membrane [GO:0005789]; extracellular exosome [GO:0070062]; extracellular space [GO:0005615]; Golgi apparatus [GO:0005794]; rough endoplasmic reticulum membrane [GO:0030867]	collagen fibril organization [GO:0030199]; epidermis development [GO:0008544]; peptidyl-lysine hydroxylation [GO:0017185]; response to hypoxia [GO:0001666]	iron ion binding [GO:0005506]; L-ascorbic acid binding [GO:0031418]; procollagen-lysine 5-dioxygenase activity [GO:0008475]	SUBCELLULAR LOCATION: Rough endoplasmic reticulum membrane; Peripheral membrane protein; Lumenal side.
Q02818	NUCB1_HUMAN	Nucleobindin-1 (CALNUC)	NUCB1 NUC	461	endoplasmic reticulum lumen [GO:0005788]; endoplasmic reticulum-Golgi intermediate compartment [GO:0005793]; extracellular exosome [GO:0070062]; extracellular space [GO:0005615]; Golgi apparatus [GO:0005794]; membrane [GO:0016020]	small GTPase-mediated signal transduction [GO:0007264]	calcium ion binding [GO:0005509]; DNA binding [GO:0003677]; G-protein alpha-subunit binding [GO:0001965]; guanyl-nucleotide exchange factor activity [GO:0005085]	SUBCELLULAR LOCATION: Golgi apparatus, cis-Golgi network membrane {ECO:0000250|UniProtKB:Q63083}; Peripheral membrane protein {ECO:0000250|UniProtKB:Q63083}; Lumenal side {ECO:0000250|UniProtKB:Q63083}. Cytoplasm {ECO:0000250|UniProtKB:Q63083}. Secreted {ECO:0000250|UniProtKB:Q63083}. Note=A small fraction of the protein may be cytoplasmic. {ECO:0000250|UniProtKB:Q63083}.
Q02880	TOP2B_HUMAN	DNA topoisomerase 2-beta (EC 5.6.2.2) (DNA topoisomerase II, beta isozyme)	TOP2B	1626	cytosol [GO:0005829]; nucleolus [GO:0005730]; nucleoplasm [GO:0005654]; nucleus [GO:0005634]; ribonucleoprotein complex [GO:1990904]	axonogenesis [GO:0007409]; B cell differentiation [GO:0030183]; cellular response to ATP [GO:0071318]; cellular response to hydrogen peroxide [GO:0070301]; cellular senescence [GO:0090398]; DNA topological change [GO:0006265]; forebrain development [GO:0030900]; neuron migration [GO:0001764]; positive regulation of double-strand break repair via nonhomologous end joining [GO:2001034]; positive re…	ATP binding [GO:0005524]; chromatin binding [GO:0003682]; DNA binding [GO:0003677]; DNA topoisomerase type II (double strand cut, ATP-hydrolyzing) activity [GO:0003918]; metal ion binding [GO:0046872]; ribonucleoprotein complex binding [GO:0043021]	SUBCELLULAR LOCATION: Nucleus, nucleolus {ECO:0000269|PubMed:8299728, ECO:0000269|PubMed:9155056}. Nucleus, nucleoplasm {ECO:0000269|PubMed:9155056}. Nucleus {ECO:0000269|PubMed:19690332}.
Q03518	TAP1_HUMAN	Antigen peptide transporter 1 (APT1) (EC 7.4.2.14) (ATP-binding cassette sub-family B member 2) (Peptide supply factor 1) (Peptide transporter PSF1) (PSF-1) (Peptide transporter TAP1) (Peptide transporter involved in antigen processing 1) (Really interesting new gene 4 protein) (RING4)	TAP1 ABCB2 PSF1 RING4 Y3	748	centriolar satellite [GO:0034451]; endoplasmic reticulum [GO:0005783]; endoplasmic reticulum membrane [GO:0005789]; endoplasmic reticulum-Golgi intermediate compartment membrane [GO:0033116]; membrane [GO:0016020]; MHC class I peptide loading complex [GO:0042824]; phagocytic vesicle membrane [GO:0030670]; TAP complex [GO:0042825]	adaptive immune response [GO:0002250]; antigen processing and presentation of endogenous peptide antigen via MHC class I [GO:0019885]; cytosol to endoplasmic reticulum transport [GO:0046967]; defense response [GO:0006952]; peptide transport [GO:0015833]; protein transport [GO:0015031]; transmembrane transport [GO:0055085]	ABC-type peptide antigen transporter activity [GO:0015433]; ADP binding [GO:0043531]; ATP binding [GO:0005524]; ATP hydrolysis activity [GO:0016887]; metal ion binding [GO:0046872]; MHC class I protein binding [GO:0042288]; MHC class Ib protein binding [GO:0023029]; peptide antigen binding [GO:0042605]; peptide transmembrane transporter activity [GO:1904680]; protein homodimerization activity [GO…	SUBCELLULAR LOCATION: Endoplasmic reticulum membrane {ECO:0000269|PubMed:1589036, ECO:0000269|PubMed:22638925}; Multi-pass membrane protein {ECO:0000255}. Note=The transmembrane segments seem to form a pore in the membrane.
Q03519	TAP2_HUMAN	Antigen peptide transporter 2 (APT2) (EC 7.4.2.14) (ATP-binding cassette sub-family B member 3) (Peptide supply factor 2) (Peptide transporter PSF2) (PSF-2) (Peptide transporter TAP2) (Peptide transporter involved in antigen processing 2) (Really interesting new gene 11 protein) (RING11)	TAP2 ABCB3 PSF2 RING11 Y1	686	endoplasmic reticulum [GO:0005783]; endoplasmic reticulum membrane [GO:0005789]; endoplasmic reticulum-Golgi intermediate compartment membrane [GO:0033116]; membrane [GO:0016020]; MHC class I peptide loading complex [GO:0042824]; nuclear speck [GO:0016607]; phagocytic vesicle membrane [GO:0030670]; TAP complex [GO:0042825]	antigen processing and presentation of endogenous peptide antigen via MHC class I [GO:0019885]; antigen processing and presentation of endogenous peptide antigen via MHC class I via ER pathway, TAP-dependent [GO:0002485]; antigen processing and presentation of endogenous peptide antigen via MHC class Ib via ER pathway, TAP-dependent [GO:0002489]; antigen processing and presentation of exogenous p…	ABC-type peptide antigen transporter activity [GO:0015433]; ABC-type peptide transporter activity [GO:0015440]; ATP binding [GO:0005524]; ATP hydrolysis activity [GO:0016887]; metal ion binding [GO:0046872]; MHC class Ib protein binding [GO:0023029]; peptide antigen binding [GO:0042605]; peptide transmembrane transporter activity [GO:1904680]; TAP1 binding [GO:0046978]; tapasin binding [GO:004698…	SUBCELLULAR LOCATION: Endoplasmic reticulum membrane {ECO:0000269|PubMed:1589036, ECO:0000269|PubMed:22638925}; Multi-pass membrane protein {ECO:0000255}. Note=The transmembrane segments seem to form a pore in the membrane.
Q06587	RING1_HUMAN	E3 ubiquitin-protein ligase RING1 (EC 2.3.2.27) (Polycomb complex protein RING1) (RING finger protein 1) (RING-type E3 ubiquitin transferase RING1) (Really interesting new gene 1 protein)	RING1 RING1A RNF1	406	cytosol [GO:0005829]; nuclear speck [GO:0016607]; nucleoplasm [GO:0005654]; nucleus [GO:0005634]; PcG protein complex [GO:0031519]; PRC1 complex [GO:0035102]; sex chromatin [GO:0001739]; ubiquitin ligase complex [GO:0000151]	anterior/posterior pattern specification [GO:0009952]; camera-type eye morphogenesis [GO:0048593]; chromatin remodeling [GO:0006338]; negative regulation of DNA-templated transcription [GO:0045892]; protein ubiquitination [GO:0016567]	chromatin binding [GO:0003682]; ubiquitin protein ligase activity [GO:0061630]; ubiquitin-protein transferase activator activity [GO:0097027]; zinc ion binding [GO:0008270]	SUBCELLULAR LOCATION: Nucleus {ECO:0000269|PubMed:21282530}. Nucleus speckle {ECO:0000269|PubMed:21282530}.
Q06787	FMR1_HUMAN	Fragile X messenger ribonucleoprotein 1 (Fragile X messenger ribonucleoprotein) (FMRP) (Protein FMR-1)	FMR1	632	axon [GO:0030424]; axon terminus [GO:0043679]; Cajal body [GO:0015030]; cell projection [GO:0042995]; chromocenter [GO:0010369]; chromosome [GO:0005694]; chromosome, centromeric region [GO:0000775]; cytoplasm [GO:0005737]; cytoplasmic ribonucleoprotein granule [GO:0036464]; cytoplasmic stress granule [GO:0010494]; cytosol [GO:0005829]; dendrite [GO:0030425]; dendritic filopodium [GO:1902737]; den…	animal organ development [GO:0048513]; cellular response to virus [GO:0098586]; DNA repair [GO:0006281]; glutamate receptor signaling pathway [GO:0007215]; membraneless organelle assembly [GO:0140694]; modulation by host of viral RNA genome replication [GO:0044830]; mRNA export from nucleus [GO:0006406]; mRNA processing [GO:0006397]; mRNA transport [GO:0051028]; negative regulation of cytoplasmic…	chromatin binding [GO:0003682]; dynein complex binding [GO:0070840]; G-quadruplex RNA binding [GO:0002151]; histone H3 reader activity [GO:0140006]; identical protein binding [GO:0042802]; microtubule binding [GO:0008017]; miRNA binding [GO:0035198]; molecular condensate scaffold activity [GO:0140693]; mRNA 3'-UTR binding [GO:0003730]; mRNA 5'-UTR binding [GO:0048027]; mRNA binding [GO:0003729]; …	SUBCELLULAR LOCATION: Cytoplasm, Cytoplasmic ribonucleoprotein granule {ECO:0000269|PubMed:12417734, ECO:0000269|PubMed:14532325, ECO:0000269|PubMed:15380484, ECO:0000269|PubMed:16636078, ECO:0000269|PubMed:18093976, ECO:0000269|PubMed:30765518, ECO:0000269|PubMed:31439799, ECO:0000269|PubMed:39106863, ECO:0000269|PubMed:9659908}. Cytoplasm, Stress granule {ECO:0000269|PubMed:12417522, ECO:000026…
Q07864	DPOE1_HUMAN	DNA polymerase epsilon catalytic subunit A (EC 2.7.7.7) (3'-5' exodeoxyribonuclease) (EC 3.1.11.-) (DNA polymerase II subunit A)	POLE POLE1	2286	epsilon DNA polymerase complex [GO:0008622]; nucleoplasm [GO:0005654]; nucleus [GO:0005634]; plasma membrane [GO:0005886]	base-excision repair, gap-filling [GO:0006287]; DNA replication [GO:0006260]; DNA replication proofreading [GO:0045004]; DNA synthesis involved in DNA repair [GO:0000731]; DNA-templated DNA replication [GO:0006261]; embryonic organ development [GO:0048568]; G1/S transition of mitotic cell cycle [GO:0000082]; leading strand elongation [GO:0006272]; mitotic cell cycle [GO:0000278]; nucleotide-excis…	4 iron, 4 sulfur cluster binding [GO:0051539]; chromatin binding [GO:0003682]; DNA binding [GO:0003677]; DNA-directed DNA polymerase activity [GO:0003887]; nucleotide binding [GO:0000166]; single-stranded DNA 3'-5' DNA exonuclease activity [GO:0008310]; zinc ion binding [GO:0008270]	SUBCELLULAR LOCATION: Nucleus.
Q07954	LRP1_HUMAN	Prolow-density lipoprotein receptor-related protein 1 (LRP-1) (Alpha-2-macroglobulin receptor) (A2MR) (Apolipoprotein E receptor) (APOER) (CD antigen CD91) [Cleaved into: Low-density lipoprotein receptor-related protein 1 85 kDa subunit (LRP-85); Low-density lipoprotein receptor-related protein 1 515 kDa subunit (LRP-515); Low-density lipoprotein receptor-related protein 1 intracellular domain (L…	LRP1 A2MR APR	4544	basolateral plasma membrane [GO:0016323]; clathrin-coated pit [GO:0005905]; cytosol [GO:0005829]; early endosome [GO:0005769]; endocytic vesicle membrane [GO:0030666]; focal adhesion [GO:0005925]; Golgi apparatus [GO:0005794]; lysosomal membrane [GO:0005765]; membrane [GO:0016020]; microtubule organizing center [GO:0005815]; nucleolus [GO:0005730]; plasma membrane [GO:0005886]; plasma membrane pr…	amyloid-beta clearance [GO:0097242]; amyloid-beta clearance by cellular catabolic process [GO:0150094]; amyloid-beta clearance by transcytosis [GO:0150093]; aorta morphogenesis [GO:0035909]; apoptotic cell clearance [GO:0043277]; astrocyte activation involved in immune response [GO:0002265]; cellular response to amyloid-beta [GO:1904646]; enzyme-linked receptor protein signaling pathway [GO:00071…	alpha-2 macroglobulin receptor activity [GO:0016964]; amyloid-beta binding [GO:0001540]; apolipoprotein binding [GO:0034185]; apolipoprotein receptor activity [GO:0030226]; calcium ion binding [GO:0005509]; cargo receptor activity [GO:0038024]; clathrin heavy chain binding [GO:0032050]; heparan sulfate proteoglycan binding [GO:0043395]; lipoprotein particle receptor binding [GO:0070325]; low-dens…	SUBCELLULAR LOCATION: [Low-density lipoprotein receptor-related protein 1 85 kDa subunit]: Cell membrane; Single-pass type I membrane protein. Membrane, coated pit.; SUBCELLULAR LOCATION: [Low-density lipoprotein receptor-related protein 1 515 kDa subunit]: Cell membrane; Peripheral membrane protein; Extracellular side. Membrane, coated pit.; SUBCELLULAR LOCATION: [Low-density lipoprotein recepto…
Q07973	CP24A_HUMAN	1,25-dihydroxyvitamin D(3) 24-hydroxylase, mitochondrial (24-OHase) (Vitamin D(3) 24-hydroxylase) (EC 1.14.15.16) (Cytochrome P450 24A1) (Cytochrome P450-CC24)	CYP24A1 CYP24	514	mitochondrial inner membrane [GO:0005743]; mitochondrion [GO:0005739]	osteoblast differentiation [GO:0001649]; response to vitamin D [GO:0033280]; vitamin D catabolic process [GO:0042369]; vitamin D metabolic process [GO:0042359]; vitamin D receptor signaling pathway [GO:0070561]; vitamin metabolic process [GO:0006766]	1-alpha,25-dihydroxyvitamin D3 23-hydroxylase activity [GO:0062181]; 1-alpha,25-dihydroxyvitamin D3 24-hydroxylase activity [GO:0030342]; 25-hydroxycholecalciferol-23-hydroxylase activity [GO:0062180]; 25-hydroxycholecalciferol-24-hydroxylase activity [GO:0008403]; heme binding [GO:0020037]; iron ion binding [GO:0005506]; vitamin D3 25-hydroxylase activity [GO:0030343]	SUBCELLULAR LOCATION: Mitochondrion {ECO:0000250|UniProtKB:Q09128}.
Q08380	LG3BP_HUMAN	Galectin-3-binding protein (Basement membrane autoantigen p105) (Lectin galactoside-binding soluble 3-binding protein) (Mac-2-binding protein) (MAC2BP) (Mac-2 BP) (Tumor-associated antigen 90K)	LGALS3BP M2BP	585	blood microparticle [GO:0072562]; collagen-containing extracellular matrix [GO:0062023]; extracellular exosome [GO:0070062]; extracellular region [GO:0005576]; extracellular space [GO:0005615]; membrane [GO:0016020]; platelet dense granule lumen [GO:0031089]	cell adhesion [GO:0007155]; cellular defense response [GO:0006968]; signal transduction [GO:0007165]	scavenger receptor activity [GO:0005044]	SUBCELLULAR LOCATION: Secreted {ECO:0000269|PubMed:8390986}. Secreted, extracellular space, extracellular matrix {ECO:0000269|PubMed:9501082}.
Q08722	CD47_HUMAN	Leukocyte surface antigen CD47 (Antigenic surface determinant protein OA3) (Integrin-associated protein) (IAP) (Protein MER6) (CD antigen CD47)	CD47 MER6	323	cell surface [GO:0009986]; extracellular exosome [GO:0070062]; plasma membrane [GO:0005886]; specific granule membrane [GO:0035579]; tertiary granule membrane [GO:0070821]	angiogenesis [GO:0001525]; apoptotic process [GO:0006915]; ATP export [GO:1904669]; cell migration [GO:0016477]; cellular response to interleukin-1 [GO:0071347]; cellular response to interleukin-12 [GO:0071349]; cellular response to type II interferon [GO:0071346]; inflammatory response [GO:0006954]; integrin-mediated signaling pathway [GO:0007229]; negative regulation of phagocytosis [GO:0050765…	cell-cell adhesion mediator activity [GO:0098632]; fibrinogen binding [GO:0070051]; protein binding involved in heterotypic cell-cell adhesion [GO:0086080]; thrombospondin receptor activity [GO:0070053]	SUBCELLULAR LOCATION: Cell membrane {ECO:0000269|PubMed:39121194, ECO:0000269|PubMed:7691831}; Multi-pass membrane protein {ECO:0000269|PubMed:7691831}.
Q08AF3	SLFN5_HUMAN	Schlafen family member 5	SLFN5	891	nucleus [GO:0005634]	cell differentiation [GO:0030154]	ATP binding [GO:0005524]
Q13112	CAF1B_HUMAN	Chromatin assembly factor 1 subunit B (CAF-1 subunit B) (Chromatin assembly factor I p60 subunit) (CAF-I 60 kDa subunit) (CAF-I p60) (M-phase phosphoprotein 7)	CHAF1B CAF1A CAF1P60 MPHOSPH7 MPP7	559	CAF-1 complex [GO:0033186]; chromatin [GO:0000785]; cytoplasm [GO:0005737]; nucleoplasm [GO:0005654]; nucleus [GO:0005634]; protein-containing complex [GO:0032991]	DNA repair [GO:0006281]; DNA replication [GO:0006260]; DNA replication-dependent chromatin assembly [GO:0006335]; nucleosome assembly [GO:0006334]	chromatin binding [GO:0003682]; histone binding [GO:0042393]; unfolded protein binding [GO:0051082]	SUBCELLULAR LOCATION: Nucleus {ECO:0000269|PubMed:9614144}. Cytoplasm {ECO:0000269|PubMed:9614144}. Note=DNA replication foci. Cytoplasmic in M phase.
Q13123	RED_HUMAN	Protein Red (Cytokine IK) (IK factor) (Protein RER)	IK RED RER	557	chromosome [GO:0005694]; cytoplasm [GO:0005737]; nuclear speck [GO:0016607]; nucleoplasm [GO:0005654]; nucleus [GO:0005634]; spindle pole [GO:0000922]; U2-type precatalytic spliceosome [GO:0071005]	mitotic cell cycle [GO:0000278]; mitotic spindle assembly checkpoint signaling [GO:0007094]; mRNA splicing, via spliceosome [GO:0000398]; protein localization to kinetochore [GO:0034501]	identical protein binding [GO:0042802]	SUBCELLULAR LOCATION: Nucleus {ECO:0000269|PubMed:24945353, ECO:0000269|PubMed:28781166}. Nucleus, nucleoplasm {ECO:0000269|PubMed:24252166, ECO:0000269|PubMed:24945353}. Chromosome {ECO:0000269|PubMed:24252166}. Cytoplasm, cytoskeleton, spindle pole {ECO:0000269|PubMed:22351768}. Note=Predominantly present throughout the nucleoplasm during prometaphase, metaphase and anaphase. Is also detected i…
Q13287	NMI_HUMAN	N-myc-interactor (Nmi) (N-myc and STAT interactor)	NMI	307	cytoplasm [GO:0005737]; cytosol [GO:0005829]; extracellular space [GO:0005615]; membrane [GO:0016020]; nucleoplasm [GO:0005654]; nucleus [GO:0005634]	cell surface receptor signaling pathway via JAK-STAT [GO:0007259]; innate immune response [GO:0045087]; macrophage activation involved in immune response [GO:0002281]; negative regulation of cell population proliferation [GO:0008285]; negative regulation of innate immune response [GO:0045824]; negative regulation of interferon-alpha production [GO:0032687]; negative regulation of interferon-beta …	identical protein binding [GO:0042802]	SUBCELLULAR LOCATION: Cytoplasm {ECO:0000269|PubMed:10779520, ECO:0000269|PubMed:10950963, ECO:0000269|PubMed:29377960, ECO:0000269|PubMed:9781816}. Nucleus {ECO:0000269|PubMed:10950963, ECO:0000269|PubMed:9781816}. Secreted {ECO:0000269|PubMed:29038465}. Note=Cytoplasmic NMI localizes in punctate granular structures (PubMed:10950963, PubMed:9781816). Nuclear localization increased following IFN-…
Q13325	IFIT5_HUMAN	Interferon-induced protein with tetratricopeptide repeats 5 (IFIT-5) (Interferon-induced 58 kDa protein) (Retinoic acid- and interferon-inducible 58 kDa protein) (P58)	IFIT5 ISG58 RI58	482	actin cytoskeleton [GO:0015629]; apical part of cell [GO:0045177]; cytosol [GO:0005829]; plasma membrane [GO:0005886]; ruffle membrane [GO:0032587]	defense response to virus [GO:0051607]; innate immune response [GO:0045087]; negative regulation of viral genome replication [GO:0045071]; positive regulation of canonical NF-kappaB signal transduction [GO:0043123]	double-stranded DNA binding [GO:0003690]; poly(U) RNA binding [GO:0008266]; RNA binding [GO:0003723]; RNA cap binding [GO:0000339]; single-stranded RNA binding [GO:0003727]; tRNA binding [GO:0000049]	SUBCELLULAR LOCATION: Cell projection, ruffle membrane {ECO:0000269|PubMed:23317505}. Note=Colocalized with RIGI at cell surface ruffles. Localizes to actin-rich protrusions from the apical cell surface.
Q13393	PLD1_HUMAN	Phospholipase D1 (PLD 1) (hPLD1) (EC 3.1.4.4) (Choline phosphatase 1) (Phosphatidylcholine-hydrolyzing phospholipase D1)	PLD1	1074	apical plasma membrane [GO:0016324]; cholinergic synapse [GO:0098981]; cytoplasmic vesicle [GO:0031410]; endocytic vesicle [GO:0030139]; endoplasmic reticulum membrane [GO:0005789]; endosome [GO:0005768]; Golgi apparatus [GO:0005794]; Golgi membrane [GO:0000139]; late endosome membrane [GO:0031902]; lysosomal membrane [GO:0005765]; membrane [GO:0016020]; perinuclear region of cytoplasm [GO:004847…	cellular response to nutrient [GO:0031670]; chemotaxis [GO:0006935]; phosphatidic acid biosynthetic process [GO:0006654]; phospholipid catabolic process [GO:0009395]; positive regulation of translation [GO:0045727]; Ras protein signal transduction [GO:0007265]; regulation of microvillus assembly [GO:0032534]; regulation of synaptic vesicle cycle [GO:0098693]; regulation of vesicle-mediated transp…	phosphatidylinositol binding [GO:0035091]; phospholipase D activity [GO:0004630]	SUBCELLULAR LOCATION: Cytoplasm, perinuclear region {ECO:0000250|UniProtKB:Q9Z280}. Endoplasmic reticulum membrane {ECO:0000250|UniProtKB:Q9Z280}; Lipid-anchor {ECO:0000250|UniProtKB:Q9Z280}; Cytoplasmic side {ECO:0000250|UniProtKB:Q9Z280}. Golgi apparatus membrane {ECO:0000250|UniProtKB:Q9Z280}; Lipid-anchor {ECO:0000250|UniProtKB:Q9Z280}; Cytoplasmic side {ECO:0000250|UniProtKB:Q9Z280}. Late en…
Q13501	SQSTM_HUMAN	Sequestosome-1 (EBI3-associated protein of 60 kDa) (EBIAP) (p60) (Phosphotyrosine-independent ligand for the Lck SH2 domain of 62 kDa) (Ubiquitin-binding protein p62) (p62)	SQSTM1 ORCA OSIL	440	aggresome [GO:0016235]; amphisome [GO:0044753]; autolysosome [GO:0044754]; autophagosome [GO:0005776]; cytoplasm [GO:0005737]; cytosol [GO:0005829]; endoplasmic reticulum [GO:0005783]; extracellular exosome [GO:0070062]; glutamatergic synapse [GO:0098978]; inclusion body [GO:0016234]; intracellular membrane-bounded organelle [GO:0043231]; intracellular membraneless organelle [GO:0043232]; late en…	aggrephagy [GO:0035973]; apoptotic process [GO:0006915]; autophagy [GO:0006914]; autophagy of mitochondrion [GO:0000422]; brown fat cell proliferation [GO:0070342]; cell differentiation [GO:0030154]; cellular response to stress [GO:0033554]; endosomal transport [GO:0016197]; endosome organization [GO:0007032]; energy homeostasis [GO:0097009]; immune system process [GO:0002376]; intracellular sign…	enzyme binding [GO:0019899]; identical protein binding [GO:0042802]; ionotropic glutamate receptor binding [GO:0035255]; K63-linked polyubiquitin modification-dependent protein binding [GO:0070530]; molecular condensate scaffold activity [GO:0140693]; molecular sequestering activity [GO:0140313]; protein kinase binding [GO:0019901]; protein kinase C binding [GO:0005080]; protein sequestering acti…	SUBCELLULAR LOCATION: Cytoplasmic vesicle, autophagosome {ECO:0000269|PubMed:15953362, ECO:0000269|PubMed:16286508, ECO:0000269|PubMed:17580304, ECO:0000269|PubMed:20168092, ECO:0000269|PubMed:37802024}. Preautophagosomal structure {ECO:0000269|PubMed:34471133}. Cytoplasm, cytosol {ECO:0000269|PubMed:11786419, ECO:0000269|PubMed:11981755, ECO:0000269|PubMed:20168092, ECO:0000269|PubMed:20357094, …
Q13740	CD166_HUMAN	CD166 antigen (Activated leukocyte cell adhesion molecule) (CD antigen CD166)	ALCAM MEMD	583	axon [GO:0030424]; dendrite [GO:0030425]; external side of plasma membrane [GO:0009897]; extracellular exosome [GO:0070062]; focal adhesion [GO:0005925]; immunological synapse [GO:0001772]; neuronal cell body [GO:0043025]; plasma membrane [GO:0005886]	adaptive immune response [GO:0002250]; axon extension involved in axon guidance [GO:0048846]; cell adhesion [GO:0007155]; heterophilic cell-cell adhesion via plasma membrane cell adhesion molecules [GO:0007157]; motor neuron axon guidance [GO:0008045]; neuron projection extension [GO:1990138]; retinal ganglion cell axon guidance [GO:0031290]; signal transduction [GO:0007165]	identical protein binding [GO:0042802]; signaling receptor binding [GO:0005102]	SUBCELLULAR LOCATION: Cell membrane {ECO:0000269|PubMed:15048703, ECO:0000269|PubMed:15294938, ECO:0000269|PubMed:16352806, ECO:0000269|PubMed:23169771, ECO:0000269|PubMed:24740813, ECO:0000269|PubMed:24945728, ECO:0000269|PubMed:7760007}; Single-pass type I membrane protein {ECO:0000305}. Cell projection, axon {ECO:0000250|UniProtKB:Q61490}. Cell projection, dendrite {ECO:0000250|UniProtKB:Q6149…
Q13823	NOG2_HUMAN	Nucleolar GTP-binding protein 2 (Autoantigen NGP-1)	GNL2 NGP1	731	membrane [GO:0016020]; nucleolus [GO:0005730]; nucleus [GO:0005634]	ribosome biogenesis [GO:0042254]	GTP binding [GO:0005525]; GTPase activity [GO:0003924]; RNA binding [GO:0003723]	SUBCELLULAR LOCATION: Nucleus, nucleolus {ECO:0000269|PubMed:12429849, ECO:0000269|PubMed:21495629}.
Q14258	TRI25_HUMAN	E3 ubiquitin/ISG15 ligase TRIM25 (EC 6.3.2.n3) (Estrogen-responsive finger protein) (RING finger protein 147) (RING-type E3 ubiquitin transferase) (EC 2.3.2.27) (RING-type E3 ubiquitin transferase TRIM25) (Tripartite motif-containing protein 25) (Ubiquitin/ISG15-conjugating enzyme TRIM25) (Zinc finger protein 147)	TRIM25 EFP RNF147 ZNF147	630	cytoplasm [GO:0005737]; cytoplasmic stress granule [GO:0010494]; cytosol [GO:0005829]; nuclear body [GO:0016604]; nucleoplasm [GO:0005654]	antiviral innate immune response [GO:0140374]; cellular response to leukemia inhibitory factor [GO:1990830]; cytoplasmic pattern recognition receptor signaling pathway [GO:0002753]; ERAD pathway [GO:0036503]; host-mediated suppression of symbiont invasion [GO:0046597]; innate immune response [GO:0045087]; positive regulation of canonical NF-kappaB signal transduction [GO:0043123]; positive regula…	cadherin binding [GO:0045296]; ligase activity [GO:0016874]; RIG-I binding [GO:0039552]; RNA binding [GO:0003723]; transcription coactivator activity [GO:0003713]; ubiquitin protein ligase activity [GO:0061630]; ubiquitin-protein transferase activity [GO:0004842]; zinc ion binding [GO:0008270]	SUBCELLULAR LOCATION: Cytoplasm {ECO:0000269|PubMed:17392790}. Cytoplasm, Stress granule {ECO:0000269|PubMed:23950712}. Nucleus {ECO:0000250|UniProtKB:Q61510}.
Q14562	DHX8_HUMAN	ATP-dependent RNA helicase DHX8 (EC 3.6.4.13) (DEAH box protein 8) (RNA helicase HRH1)	DHX8 DDX8	1220	catalytic step 2 spliceosome [GO:0071013]; cytosol [GO:0005829]; nuclear body [GO:0016604]; nucleoplasm [GO:0005654]; nucleus [GO:0005634]; spliceosomal complex [GO:0005681]; U2-type catalytic step 2 spliceosome [GO:0071007]	mRNA splicing, via spliceosome [GO:0000398]; RNA processing [GO:0006396]; RNA splicing [GO:0008380]	ATP binding [GO:0005524]; ATP hydrolysis activity [GO:0016887]; ATP-dependent activity, acting on RNA [GO:0008186]; identical protein binding [GO:0042802]; RNA binding [GO:0003723]; RNA helicase activity [GO:0003724]	SUBCELLULAR LOCATION: Nucleus {ECO:0000269|PubMed:11991638, ECO:0000269|PubMed:28062851, ECO:0000269|PubMed:28076346, ECO:0000269|PubMed:28502770}.
Q14691	PSF1_HUMAN	DNA replication complex GINS protein PSF1 (GINS complex subunit 1)	GINS1 KIAA0186 PSF1	196	CMG complex [GO:0071162]; cytoplasm [GO:0005737]; GINS complex [GO:0000811]; nucleoplasm [GO:0005654]; nucleus [GO:0005634]	DNA strand elongation involved in mitotic DNA replication [GO:1902983]; inner cell mass cell proliferation [GO:0001833]		SUBCELLULAR LOCATION: Nucleus {ECO:0000305|PubMed:35585232}. Chromosome {ECO:0000305|PubMed:35585232}. Note=Associates with chromatin. {ECO:0000305|PubMed:35585232}.
Q15014	MO4L2_HUMAN	Mortality factor 4-like protein 2 (MORF-related gene X protein) (Protein MSL3-2) (Transcription factor-like protein MRGX)	MORF4L2 KIAA0026 MRGX	288	NuA4 histone acetyltransferase complex [GO:0035267]; nucleolus [GO:0005730]; nucleoplasm [GO:0005654]; nucleosome [GO:0000786]; plasma membrane [GO:0005886]	chromatin organization [GO:0006325]; DNA repair [GO:0006281]; positive regulation of DNA-templated transcription [GO:0045893]; positive regulation of double-strand break repair via homologous recombination [GO:1905168]; regulation of apoptotic process [GO:0042981]; regulation of cell cycle [GO:0051726]; regulation of double-strand break repair [GO:2000779]		SUBCELLULAR LOCATION: Nucleus.
Q15054	DPOD3_HUMAN	DNA polymerase delta subunit 3 (DNA polymerase delta subunit C) (DNA polymerase delta subunit p66) (DNA polymerase delta subunit p68)	POLD3 KIAA0039	466	cytoplasm [GO:0005737]; delta DNA polymerase complex [GO:0043625]; nucleoplasm [GO:0005654]; zeta DNA polymerase complex [GO:0016035]	DNA biosynthetic process [GO:0071897]; DNA strand elongation involved in DNA replication [GO:0006271]; DNA synthesis involved in DNA repair [GO:0000731]; DNA synthesis involved in UV-damage excision repair [GO:1904161]; DNA-templated DNA replication [GO:0006261]; error-prone translesion synthesis [GO:0042276]; mismatch repair [GO:0006298]; nucleotide-excision repair, DNA gap filling [GO:0006297]	protein-macromolecule adaptor activity [GO:0030674]	SUBCELLULAR LOCATION: Cytoplasm {ECO:0000250|UniProtKB:Q9EQ28}. Nucleus {ECO:0000269|PubMed:11595739, ECO:0000269|PubMed:20227374, ECO:0000269|PubMed:22801543}. Note=Partially colocalizes with PCNA and POLD1 at S phase replication sites (PubMed:11595739). Recruited to DNA damage sites within 2 hours following UV irradiation (PubMed:20227374, PubMed:22801543). {ECO:0000269|PubMed:11595739, ECO:000…
Q15067	ACOX1_HUMAN	Peroxisomal acyl-coenzyme A oxidase 1 (AOX) (EC 1.3.3.6) (Palmitoyl-CoA oxidase) (Peroxisomal fatty acyl-CoA oxidase) (Straight-chain acyl-CoA oxidase) (SCOX) [Cleaved into: Peroxisomal acyl-CoA oxidase 1, A chain; Peroxisomal acyl-CoA oxidase 1, B chain; Peroxisomal acyl-CoA oxidase 1, C chain]	ACOX1 ACOX	660	cytosol [GO:0005829]; membrane [GO:0016020]; peroxisomal matrix [GO:0005782]; peroxisomal membrane [GO:0005778]; peroxisome [GO:0005777]	alpha-linolenic acid metabolic process [GO:0036109]; cholesterol homeostasis [GO:0042632]; fatty acid beta-oxidation using acyl-CoA oxidase [GO:0033540]; fatty acid catabolic process [GO:0009062]; fatty acid derivative biosynthetic process [GO:1901570]; fatty acid oxidation [GO:0019395]; generation of precursor metabolites and energy [GO:0006091]; hydrogen peroxide biosynthetic process [GO:005066…	acyl-CoA oxidase activity [GO:0003997]; FAD binding [GO:0071949]; fatty acid binding [GO:0005504]; flavin adenine dinucleotide binding [GO:0050660]; palmitoyl-CoA oxidase activity [GO:0016401]; PDZ domain binding [GO:0030165]; protein homodimerization activity [GO:0042803]	SUBCELLULAR LOCATION: Peroxisome {ECO:0000269|PubMed:32169171}.
Q15262	PTPRK_HUMAN	Receptor-type tyrosine-protein phosphatase kappa (Protein-tyrosine phosphatase kappa) (R-PTP-kappa) (EC 3.1.3.48)	PTPRK PTPK	1439	adherens junction [GO:0005912]; cell junction [GO:0030054]; cell surface [GO:0009986]; cell-cell junction [GO:0005911]; intracellular membrane-bounded organelle [GO:0043231]; leading edge membrane [GO:0031256]; membrane [GO:0016020]; plasma membrane [GO:0005886]	cell adhesion [GO:0007155]; cell migration [GO:0016477]; cellular response to reactive oxygen species [GO:0034614]; cellular response to UV [GO:0034644]; focal adhesion assembly [GO:0048041]; negative regulation of cell cycle [GO:0045786]; negative regulation of cell migration [GO:0030336]; negative regulation of cell population proliferation [GO:0008285]; negative regulation of DNA-templated tra…	beta-catenin binding [GO:0008013]; gamma-catenin binding [GO:0045295]; protein kinase binding [GO:0019901]; protein tyrosine phosphatase activity [GO:0004725]; transmembrane receptor protein tyrosine phosphatase activity [GO:0005001]	SUBCELLULAR LOCATION: Cell junction, adherens junction. Cell membrane; Single-pass type I membrane protein.
Q15646	OASL_HUMAN	2'-5'-oligoadenylate synthase-like protein (2'-5'-OAS-related protein) (2'-5'-OAS-RP) (59 kDa 2'-5'-oligoadenylate synthase-like protein) (Thyroid receptor-interacting protein 14) (TR-interacting protein 14) (TRIP-14) (p59 OASL) (p59OASL)	OASL TRIP14	514	cytoplasm [GO:0005737]; cytosol [GO:0005829]; membrane [GO:0016020]; nucleolus [GO:0005730]; nucleoplasm [GO:0005654]	antiviral innate immune response [GO:0140374]; defense response to virus [GO:0051607]; interleukin-27-mediated signaling pathway [GO:0070106]; negative regulation of viral genome replication [GO:0045071]; positive regulation of RIG-I signaling pathway [GO:1900246]; response to virus [GO:0009615]; type I interferon-mediated signaling pathway [GO:0060337]	DNA binding [GO:0003677]; double-stranded RNA binding [GO:0003725]; nuclear thyroid hormone receptor binding [GO:0046966]; nucleotidyltransferase activity [GO:0016779]; RNA binding [GO:0003723]	SUBCELLULAR LOCATION: [Isoform p56]: Nucleus, nucleolus. Cytoplasm.; SUBCELLULAR LOCATION: [Isoform p30]: Cytoplasm.
Q16555	DPYL2_HUMAN	Dihydropyrimidinase-related protein 2 (DRP-2) (Collapsin response mediator protein 2) (CRMP-2) (N2A3) (Unc-33-like phosphoprotein 2) (ULIP-2)	DPYSL2 CRMP2 ULIP2	572	cilium [GO:0005929]; cytosol [GO:0005829]; extracellular exosome [GO:0070062]; microtubule cytoskeleton [GO:0015630]; mitotic spindle [GO:0072686]; plasma membrane [GO:0005886]	cell differentiation [GO:0030154]; cytoskeleton organization [GO:0007010]; endocytosis [GO:0006897]; nervous system development [GO:0007399]; nucleobase-containing compound metabolic process [GO:0006139]; signal transduction [GO:0007165]	dihydropyrimidinase activity [GO:0004157]; hydrolase activity, acting on carbon-nitrogen (but not peptide) bonds, in cyclic amides [GO:0016812]; identical protein binding [GO:0042802]	SUBCELLULAR LOCATION: Cytoplasm, cytosol {ECO:0000269|PubMed:20801876}. Cytoplasm, cytoskeleton {ECO:0000269|PubMed:20801876}. Membrane {ECO:0000269|PubMed:20801876}. Note=Tightly but non-covalently associated with membranes.
Q16787	LAMA3_HUMAN	Laminin subunit alpha-3 (Epiligrin 170 kDa subunit) (E170) (Epiligrin subunit alpha) (Kalinin subunit alpha) (Laminin-5 subunit alpha) (Laminin-6 subunit alpha) (Laminin-7 subunit alpha) (Nicein subunit alpha)	LAMA3 LAMNA	3333	adherens junction [GO:0005912]; basement membrane [GO:0005604]; collagen-containing extracellular matrix [GO:0062023]; endoplasmic reticulum [GO:0005783]; extracellular exosome [GO:0070062]; extracellular region [GO:0005576]; hemidesmosome [GO:0030056]; laminin-3 complex [GO:0005608]; laminin-5 complex [GO:0005610]	cell-cell adhesion [GO:0098609]; endodermal cell differentiation [GO:0035987]; epidermis development [GO:0008544]; hemidesmosome assembly [GO:0031581]; regulation of cell adhesion [GO:0030155]; regulation of cell migration [GO:0030334]; regulation of embryonic development [GO:0045995]	signaling receptor binding [GO:0005102]; structural molecule activity [GO:0005198]	SUBCELLULAR LOCATION: Secreted, extracellular space, extracellular matrix, basement membrane. Note=Major component.
Q16875	F263_HUMAN	6-phosphofructo-2-kinase/fructose-2,6-bisphosphatase 3 (6PF-2-K/Fru-2,6-P2ase 3) (PFK/FBPase 3) (6PF-2-K/Fru-2,6-P2ase brain/placenta-type isozyme) (Renal carcinoma antigen NY-REN-56) (iPFK-2) [Includes: 6-phosphofructo-2-kinase (EC 2.7.1.105); Fructose-2,6-bisphosphatase (EC 3.1.3.46)]	PFKFB3	520	cytosol [GO:0005829]; nucleoplasm [GO:0005654]	apoptotic process [GO:0006915]; fructose 2,6-bisphosphate metabolic process [GO:0006003]; fructose metabolic process [GO:0006000]; glial cell differentiation [GO:0010001]; glycolytic process [GO:0006096]; motor behavior [GO:0061744]	6-phosphofructo-2-kinase activity [GO:0003873]; ATP binding [GO:0005524]; fructose-2,6-bisphosphate 2-phosphatase activity [GO:0004331]
Q16890	TPD53_HUMAN	Tumor protein D53 (hD53) (Tumor protein D52-like 1)	TPD52L1	204	cytoplasm [GO:0005737]; perinuclear region of cytoplasm [GO:0048471]	G2/M transition of mitotic cell cycle [GO:0000086]; positive regulation of apoptotic signaling pathway [GO:2001235]; positive regulation of JNK cascade [GO:0046330]; positive regulation of MAP kinase activity [GO:0043406]	identical protein binding [GO:0042802]; protein homodimerization activity [GO:0042803]
Q2M2H8	MGAL_HUMAN	Probable maltase-glucoamylase 2 (Maltase-glucoamylase (alpha-glucosidase) pseudogene) [Includes: Glucoamylase (EC 3.2.1.3) (Glucan 1,4-alpha-glucosidase)]	MGAM2	2515	membrane [GO:0016020]	carbohydrate metabolic process [GO:0005975]	alpha-1,4-glucosidase activity [GO:0004558]; carbohydrate binding [GO:0030246]; glucan 1,4-alpha-glucosidase activity [GO:0004339]	SUBCELLULAR LOCATION: Membrane {ECO:0000305}; Single-pass membrane protein {ECO:0000305}.
Q2TAY7	SMU1_HUMAN	WD40 repeat-containing protein SMU1 (Smu-1 suppressor of mec-8 and unc-52 protein homolog) [Cleaved into: WD40 repeat-containing protein SMU1, N-terminally processed]	SMU1	513	cytoplasm [GO:0005737]; nuclear speck [GO:0016607]; nucleoplasm [GO:0005654]; nucleus [GO:0005634]; precatalytic spliceosome [GO:0071011]; U2-type precatalytic spliceosome [GO:0071005]	mRNA splicing, via spliceosome [GO:0000398]; regulation of alternative mRNA splicing, via spliceosome [GO:0000381]; RNA splicing [GO:0008380]		SUBCELLULAR LOCATION: Cytoplasm {ECO:0000250|UniProtKB:Q99M63}. Nucleus {ECO:0000269|PubMed:24945353, ECO:0000269|PubMed:28781166}. Nucleus speckle {ECO:0000250|UniProtKB:Q76B40}. Note=Colocalizes with SRSF1 in nuclear speckles. {ECO:0000250|UniProtKB:Q76B40}.
Q3LXA3	TKFC_HUMAN	Triokinase/FMN cyclase (Bifunctional ATP-dependent dihydroxyacetone kinase/FAD-AMP lyase (cyclizing)) [Includes: ATP-dependent dihydroxyacetone kinase (DHA kinase) (EC 2.7.1.28) (EC 2.7.1.29) (Glycerone kinase) (Triokinase) (Triose kinase); FAD-AMP lyase (cyclizing) (EC 4.6.1.15) (FAD-AMP lyase (cyclic FMN forming)) (FMN cyclase)]	TKFC DAK	575	cytosol [GO:0005829]; extracellular exosome [GO:0070062]; nucleus [GO:0005634]	carbohydrate metabolic process [GO:0005975]; carbohydrate phosphorylation [GO:0046835]; fructose catabolic process to hydroxyacetone phosphate and glyceraldehyde-3-phosphate [GO:0061624]; glycerol catabolic process [GO:0019563]; negative regulation of MDA-5 signaling pathway [GO:0039534]; regulation of innate immune response [GO:0045088]	ATP binding [GO:0005524]; FAD-AMP lyase (cyclizing) activity [GO:0034012]; glycerone kinase activity [GO:0004371]; metal ion binding [GO:0046872]; triokinase activity [GO:0050354]
Q3SY69	AL1L2_HUMAN	Mitochondrial 10-formyltetrahydrofolate dehydrogenase (Mitochondrial 10-FTHFDH) (mtFDH) (EC 1.5.1.6) (Aldehyde dehydrogenase family 1 member L2)	ALDH1L2	923	extracellular exosome [GO:0070062]; mitochondrial matrix [GO:0005759]; mitochondrion [GO:0005739]; nucleoplasm [GO:0005654]	10-formyltetrahydrofolate catabolic process [GO:0009258]; biosynthetic process [GO:0009058]; fatty acid beta-oxidation [GO:0006635]; folic acid metabolic process [GO:0046655]; NADPH regeneration [GO:0006740]; one-carbon metabolic process [GO:0006730]	aldehyde dehydrogenase (NAD+) activity [GO:0004029]; formyltetrahydrofolate dehydrogenase activity [GO:0016155]	SUBCELLULAR LOCATION: Mitochondrion {ECO:0000269|PubMed:20498374}.
Q460N5	PAR14_HUMAN	Protein mono-ADP-ribosyltransferase PARP14 (EC 2.4.2.-) (ADP-ribosyltransferase diphtheria toxin-like 8) (ARTD8) (B aggressive lymphoma protein 2) (Poly [ADP-ribose] polymerase 14) (PARP-14)	PARP14 BAL2 KIAA1268	1801	cytoplasm [GO:0005737]; cytosol [GO:0005829]; membrane [GO:0016020]; nucleus [GO:0005634]; plasma membrane [GO:0005886]	innate immune response [GO:0045087]; negative regulation of gene expression [GO:0010629]; negative regulation of type II interferon-mediated signaling pathway [GO:0060336]; negative regulation of tyrosine phosphorylation of STAT protein [GO:0042532]; positive regulation of interleukin-4-mediated signaling pathway [GO:1902216]; positive regulation of tyrosine phosphorylation of STAT protein [GO:00…	enzyme binding [GO:0019899]; NAD+ binding [GO:0070403]; NAD+ poly-ADP-ribosyltransferase activity [GO:0003950]; NAD+-protein mono-ADP-ribosyltransferase activity [GO:1990404]; NAD+-protein-glutamate ADP-ribosyltransferase activity [GO:0140807]; nucleotidyltransferase activity [GO:0016779]; transcription corepressor activity [GO:0003714]	SUBCELLULAR LOCATION: Nucleus {ECO:0000250|UniProtKB:Q2EMV9}. Cytoplasm {ECO:0000269|PubMed:27796300}. Note=In steady state splenocytes the protein is mostly nuclear (By similarity). A minor proportion is detected in the cytoplasm (By similarity). In macrophages, mainly localizes to the cytoplasm (PubMed:27796300). {ECO:0000250|UniProtKB:Q2EMV9, ECO:0000269|PubMed:27796300}.
Q53EL6	PDCD4_HUMAN	Programmed cell death protein 4 (Neoplastic transformation inhibitor protein) (Nuclear antigen H731-like) (Protein 197/15a)	PDCD4 H731	469	cytoplasm [GO:0005737]; cytosol [GO:0005829]; nucleus [GO:0005634]	apoptotic process [GO:0006915]; BMP signaling pathway [GO:0030509]; cellular response to lipopolysaccharide [GO:0071222]; epithelial to mesenchymal transition involved in cardiac fibroblast development [GO:0060940]; negative regulation of cytokine production involved in inflammatory response [GO:1900016]; negative regulation of DNA-templated transcription [GO:0045892]; negative regulation of JUN …	RNA binding [GO:0003723]	SUBCELLULAR LOCATION: Nucleus {ECO:0000250|UniProtKB:Q61823}. Cytoplasm {ECO:0000250|UniProtKB:Q61823}. Note=Shuttles between the nucleus and cytoplasm (By similarity). Predominantly nuclear under normal growth conditions, and when phosphorylated at Ser-457 (PubMed:16357133). {ECO:0000269|PubMed:16357133}.
Q53EZ4	CEP55_HUMAN	Centrosomal protein of 55 kDa (Cep55) (Up-regulated in colon cancer 6)	CEP55 C10orf3 URCC6	464	centriole [GO:0005814]; centrosome [GO:0005813]; cleavage furrow [GO:0032154]; cytoplasm [GO:0005737]; Flemming body [GO:0090543]; intercellular bridge [GO:0045171]; membrane [GO:0016020]; midbody [GO:0030496]	cranial skeletal system development [GO:1904888]; establishment of protein localization [GO:0045184]; midbody abscission [GO:0061952]; mitotic cytokinesis [GO:0000281]; regulation of phosphatidylinositol 3-kinase/protein kinase B signal transduction [GO:0051896]	identical protein binding [GO:0042802]	SUBCELLULAR LOCATION: Cytoplasm {ECO:0000269|PubMed:28264986}. Cytoplasm, cytoskeleton, microtubule organizing center, centrosome, centriole {ECO:0000269|PubMed:16198290}. Cytoplasm, cytoskeleton, microtubule organizing center, centrosome {ECO:0000269|PubMed:16198290}. Cleavage furrow {ECO:0000269|PubMed:16198290}. Midbody, Midbody ring {ECO:0000269|PubMed:16198290, ECO:0000269|PubMed:17853893, E…
Q53FA7	QORX_HUMAN	Quinone oxidoreductase PIG3 (EC 1.6.5.5) (NADPH:quinone reductase PIG3) (Tumor protein p53-inducible protein 3) (Protein PIG3) (p53-induced gene 3 protein)	TP53I3 PIG3	332	cytosol [GO:0005829]	NADP metabolic process [GO:0006739]	NADPH binding [GO:0070402]; NADPH:quinone reductase activity [GO:0003960]; protein homodimerization activity [GO:0042803]; quinone binding [GO:0048038]
Q53FZ2	ACSM3_HUMAN	Acyl-coenzyme A synthetase ACSM3, mitochondrial (EC 6.2.1.2) (Acyl-CoA synthetase medium-chain family member 3) (Butyrate--CoA ligase 3) (Butyryl-coenzyme A synthetase 3) (Middle-chain acyl-CoA synthetase 3) (Propionate--CoA ligase) (EC 6.2.1.17) (Protein SA homolog)	ACSM3 SAH	586	mitochondrial matrix [GO:0005759]; mitochondrion [GO:0005739]	acyl-CoA metabolic process [GO:0006637]; cholesterol homeostasis [GO:0042632]; fatty acid biosynthetic process [GO:0006633]; regulation of blood pressure [GO:0008217]	2-methylbutanoate-CoA ligase activity [GO:0043759]; ATP binding [GO:0005524]; fatty acid ligase activity [GO:0015645]; fatty-acyl-CoA synthase activity [GO:0004321]; medium-chain fatty acid-CoA ligase activity [GO:0031956]; metal ion binding [GO:0046872]; propionate CoA-transferase activity [GO:0018729]; propionate-CoA ligase activity [GO:0050218]	SUBCELLULAR LOCATION: Mitochondrion {ECO:0000269|PubMed:11772874}. Mitochondrion matrix {ECO:0000250|UniProtKB:Q3UNX5}.
Q53G44	IF44L_HUMAN	Interferon-induced protein 44-like	IFI44L C1orf29 GS3686	452	cytosol [GO:0005829]	defense response to virus [GO:0051607]; immune response [GO:0006955]		SUBCELLULAR LOCATION: Cytoplasm {ECO:0000305}.
Q53GL7	PAR10_HUMAN	Protein mono-ADP-ribosyltransferase PARP10 (EC 2.4.2.-) (ADP-ribosyltransferase diphtheria toxin-like 10) (ARTD10) (Poly [ADP-ribose] polymerase 10) (PARP-10)	PARP10	1025	cytoplasm [GO:0005737]; cytosol [GO:0005829]; Golgi apparatus [GO:0005794]; nucleolus [GO:0005730]; nucleus [GO:0005634]	chromatin organization [GO:0006325]; negative regulation of fibroblast proliferation [GO:0048147]; negative regulation of gene expression [GO:0010629]; negative regulation of NF-kappaB transcription factor activity [GO:0032088]; negative regulation of protein K63-linked ubiquitination [GO:1900045]; protein auto-ADP-ribosylation [GO:0070213]; protein poly-ADP-ribosylation [GO:0070212]; translesion…	DNA-binding transcription factor binding [GO:0140297]; K63-linked polyubiquitin modification-dependent protein binding [GO:0070530]; NAD+ poly-ADP-ribosyltransferase activity [GO:0003950]; NAD+-protein mono-ADP-ribosyltransferase activity [GO:1990404]; NAD+-protein-aspartate ADP-ribosyltransferase activity [GO:0140806]; NAD+-protein-glutamate ADP-ribosyltransferase activity [GO:0140807]; NAD+-pro…	SUBCELLULAR LOCATION: Nucleus, nucleolus {ECO:0000269|PubMed:15674325}. Cytoplasm {ECO:0000269|PubMed:15674325}. Note=Shuttles between the nuclear and cytoplasmic compartment (PubMed:15674325). A subpopulation concentrates in the nucleolus during late G1/S phase (PubMed:15674325). {ECO:0000269|PubMed:15674325}.
Q58WW2	DCAF6_HUMAN	DDB1- and CUL4-associated factor 6 (Androgen receptor complex-associated protein) (ARCAP) (IQ motif and WD repeat-containing protein 1) (Nuclear receptor interaction protein) (NRIP)	DCAF6 IQWD1 MSTP055	860	Cul4-RING E3 ubiquitin ligase complex [GO:0080008]; cytoplasm [GO:0005737]; cytosol [GO:0005829]; nucleoplasm [GO:0005654]; nucleus [GO:0005634]	positive regulation of transcription by RNA polymerase II [GO:0045944]; protein ubiquitination [GO:0016567]	transcription coactivator activity [GO:0003713]	SUBCELLULAR LOCATION: Nucleus {ECO:0000269|PubMed:15784617}.
Q5EBM0	CMPK2_HUMAN	UMP-CMP kinase 2, mitochondrial (EC 2.7.4.14) (Nucleoside-diphosphate kinase) (EC 2.7.4.6)	CMPK2	449	cytoplasm [GO:0005737]; mitochondrion [GO:0005739]; nucleoplasm [GO:0005654]	cellular response to lipopolysaccharide [GO:0071222]; dTDP biosynthetic process [GO:0006233]; dTTP biosynthetic process [GO:0006235]; dUDP biosynthetic process [GO:0006227]	(d)CMP kinase activity [GO:0004127]; ATP binding [GO:0005524]; CMP kinase activity [GO:0036430]; dCMP kinase activity [GO:0036431]; dTMP kinase activity [GO:0004798]; nucleoside diphosphate kinase activity [GO:0004550]; UMP kinase activity [GO:0033862]	SUBCELLULAR LOCATION: Mitochondrion {ECO:0000269|PubMed:17999954, ECO:0000269|PubMed:34142025, ECO:0000269|PubMed:36443312, ECO:0000269|PubMed:37075076}. Note=Mitochondrial localization is required for its antiviral function. {ECO:0000269|PubMed:37075076}.
Q5H9U9	DDX6L_HUMAN	Probable ATP-dependent RNA helicase DDX60-like (EC 3.6.4.13) (DEAD box protein 60-like)	DDX60L	1706	cytoplasm [GO:0005737]	defense response to virus [GO:0051607]	ATP binding [GO:0005524]; ATP hydrolysis activity [GO:0016887]; double-stranded RNA binding [GO:0003725]; RNA helicase activity [GO:0003724]; single-stranded RNA binding [GO:0003727]
Q5K651	SAMD9_HUMAN	Sterile alpha motif domain-containing protein 9 (SAM domain-containing protein 9)	SAMD9 C7orf5 DRIF1 KIAA2004 OEF1	1589	cytoplasm [GO:0005737]; cytosol [GO:0005829]; intracellular membrane-bounded organelle [GO:0043231]	endosomal vesicle fusion [GO:0034058]; innate immune response [GO:0045087]		SUBCELLULAR LOCATION: Cytoplasm {ECO:0000269|PubMed:16960814, ECO:0000269|PubMed:17407603, ECO:0000269|PubMed:25428864, ECO:0000269|PubMed:28157624}.
Q5MIZ7	P4R3B_HUMAN	Serine/threonine-protein phosphatase 4 regulatory subunit 3B (SMEK homolog 2)	PPP4R3B KIAA1387 PP4R3B SMEK2	849	centrosome [GO:0005813]; chromatin [GO:0000785]; cytoplasm [GO:0005737]; nuclear speck [GO:0016607]; nucleoplasm [GO:0005654]; protein phosphatase 4 complex [GO:0030289]	DNA damage response [GO:0006974]; gluconeogenesis [GO:0006094]; positive regulation of gluconeogenesis [GO:0045722]; regulation of double-strand break repair [GO:2000779]	protein phosphatase activator activity [GO:0072542]	SUBCELLULAR LOCATION: Cytoplasm {ECO:0000269|PubMed:18487071}. Cytoplasm, cytoskeleton, microtubule organizing center, centrosome {ECO:0000269|PubMed:18487071}. Nucleus {ECO:0000269|PubMed:18487071}. Note=In interphase localized in the cytoplasm and (with higher levels) the nucleus. During metaphase located in pericentriolar regions.
Q5T6F2	UBAP2_HUMAN	Ubiquitin-associated protein 2 (UBAP-2) (RNA polymerase II degradation factor UBAP2)	UBAP2 KIAA1491	1119	chromosome [GO:0005694]; cytoplasm [GO:0005737]; nucleus [GO:0005634]; P-body [GO:0000932]	regulation of gene expression [GO:0010468]	cadherin binding [GO:0045296]; RNA binding [GO:0003723]	SUBCELLULAR LOCATION: Nucleus {ECO:0000269|PubMed:35633597}. Chromosome {ECO:0000269|PubMed:35633597}. Cytoplasm {ECO:0000269|PubMed:27121050, ECO:0000269|PubMed:35633597}. Note=Associates with nuclear chromatin. {ECO:0000269|PubMed:35633597}.
Q5VV42	CDKAL_HUMAN	Threonylcarbamoyladenosine tRNA methylthiotransferase (EC 2.8.4.5) (CDK5 regulatory subunit-associated protein 1-like 1) (tRNA-t(6)A37 methylthiotransferase)	CDKAL1	579	endoplasmic reticulum [GO:0005783]; endoplasmic reticulum membrane [GO:0005789]; membrane [GO:0016020]; rough endoplasmic reticulum [GO:0005791]	maintenance of translational fidelity [GO:1990145]; tRNA methylthiolation [GO:0035600]	4 iron, 4 sulfur cluster binding [GO:0051539]; metal ion binding [GO:0046872]; N6-threonylcarbomyladenosine methylthiotransferase activity [GO:0035598]; tRNA (N(6)-L-threonylcarbamoyladenosine(37)-C(2))-methylthiotransferase [GO:0061712]	SUBCELLULAR LOCATION: Endoplasmic reticulum membrane {ECO:0000269|PubMed:23048041}; Single-pass membrane protein {ECO:0000255}. Note=Is a tail-anchored protein that exploits the TCR40 pathway for insertion into the endoplasmic reticulum. {ECO:0000269|PubMed:23048041}.
Q63HN8	RN213_HUMAN	E3 ubiquitin-protein ligase RNF213 (EC 2.3.2.27) (EC 3.6.4.-) (ALK lymphoma oligomerization partner on chromosome 17) (E3 ubiquitin-lipopolysaccharide ligase RNF213) (EC 2.3.2.-) (Mysterin) (RING finger protein 213)	RNF213 ALO17 C17orf27 KIAA1554 KIAA1618 MYSTR	5207	cytoplasm [GO:0005737]; cytosol [GO:0005829]; lipid droplet [GO:0005811]; membrane [GO:0016020]; nucleolus [GO:0005730]	angiogenesis [GO:0001525]; defense response to bacterium [GO:0042742]; immune system process [GO:0002376]; lipid droplet formation [GO:0140042]; lipid ubiquitination [GO:0120323]; negative regulation of non-canonical Wnt signaling pathway [GO:2000051]; protein autoubiquitination [GO:0051865]; protein K63-linked ubiquitination [GO:0070534]; protein ubiquitination [GO:0016567]; regulation of lipid …	ATP binding [GO:0005524]; ATP hydrolysis activity [GO:0016887]; ubiquitin protein ligase activity [GO:0061630]; ubiquitin-protein transferase activity [GO:0004842]; zinc ion binding [GO:0008270]	SUBCELLULAR LOCATION: Cytoplasm, cytosol {ECO:0000269|PubMed:21799892, ECO:0000269|PubMed:30705059, ECO:0000269|PubMed:34012115}. Lipid droplet {ECO:0000269|PubMed:30705059}.
Q69YH5	CDCA2_HUMAN	Cell division cycle-associated protein 2 (Recruits PP1 onto mitotic chromatin at anaphase protein) (Repo-Man)	CDCA2	1023	chromosome [GO:0005694]; cytosol [GO:0005829]; nucleoplasm [GO:0005654]; nucleus [GO:0005634]	cell division [GO:0051301]; chromosome segregation [GO:0007059]; regulation of mitotic nuclear division [GO:0007088]	protein phosphatase regulator activity [GO:0019888]	SUBCELLULAR LOCATION: Nucleus {ECO:0000269|PubMed:16492807}. Note=Excluded from the nucleolus. Present in nucleoplasm throughout the G1, S and G2 stages of the cell cycle. During M phase, it becomes diffuse throughout the cell as the nuclear membrane breaks down, and faintly accumulates later on metaphase chromatin. As the cell progresses to anaphase, it accumulates on chromatin.
Q6IEE8	SN12L_HUMAN	Schlafen family member 12-like	SLFN12L SLFN5	588	membrane [GO:0016020]			SUBCELLULAR LOCATION: Membrane; Single-pass membrane protein.
Q6IQ23	PKHA7_HUMAN	Pleckstrin homology domain-containing family A member 7 (PH domain-containing family A member 7)	PLEKHA7	1121	cell junction [GO:0030054]; centrosome [GO:0005813]; cytosol [GO:0005829]; extracellular exosome [GO:0070062]; nucleoplasm [GO:0005654]; pore complex [GO:0046930]; zonula adherens [GO:0005915]	cell-cell adhesion mediated by cadherin [GO:0044331]; epithelial cell-cell adhesion [GO:0090136]; pore complex assembly [GO:0046931]; zonula adherens maintenance [GO:0045218]	delta-catenin binding [GO:0070097]	SUBCELLULAR LOCATION: Cell junction, adherens junction {ECO:0000269|PubMed:19041755, ECO:0000269|PubMed:30463011}. Cytoplasm {ECO:0000269|PubMed:19041755}. Cytoplasm, cytoskeleton, microtubule organizing center, centrosome {ECO:0000269|PubMed:19041755}. Note=Localizes to zonula adherens, recruited via its interaction with CTNND1. {ECO:0000269|PubMed:19041755}.
Q6PL18	ATAD2_HUMAN	ATPase family AAA domain-containing protein 2 (EC 3.6.1.-) (AAA nuclear coregulator cancer-associated protein) (ANCCA)	ATAD2 L16 PRO2000	1390	extracellular exosome [GO:0070062]; nucleoplasm [GO:0005654]; nucleus [GO:0005634]	nucleosome assembly [GO:0006334]; nucleosome disassembly [GO:0006337]; positive regulation of DNA-templated transcription [GO:0045893]; transcription initiation-coupled chromatin remodeling [GO:0045815]	ATP binding [GO:0005524]; ATP hydrolysis activity [GO:0016887]; chromatin binding [GO:0003682]; histone binding [GO:0042393]	SUBCELLULAR LOCATION: Nucleus {ECO:0000269|PubMed:17998543, ECO:0000269|PubMed:25593309}.
Q6YN16	HSDL2_HUMAN	Hydroxysteroid dehydrogenase-like protein 2 (EC 1.-.-.-) (Short chain dehydrogenase/reductase family 13C member 1)	HSDL2 C9orf99 SDR13C1	418	membrane [GO:0016020]; mitochondrion [GO:0005739]; peroxisome [GO:0005777]	cholesterol homeostasis [GO:0042632]	oxidoreductase activity [GO:0016491]	SUBCELLULAR LOCATION: Peroxisome {ECO:0000269|PubMed:19703561}. Mitochondrion {ECO:0000269|PubMed:38820148}.
Q6ZRV2	FA83H_HUMAN	Protein FAM83H	FAM83H	1179	cytoplasm [GO:0005737]; cytoskeleton [GO:0005856]	biomineral tissue development [GO:0031214]; intermediate filament cytoskeleton organization [GO:0045104]; positive regulation of cell migration [GO:0030335]; protein localization to cytoskeleton [GO:0044380]; signal transduction [GO:0007165]	keratin filament binding [GO:1990254]; protein kinase binding [GO:0019901]	SUBCELLULAR LOCATION: Cytoplasm, cytoskeleton {ECO:0000269|PubMed:23902688}. Cytoplasm {ECO:0000269|PubMed:29789297}. Note=Colocalizes with keratin filaments. {ECO:0000269|PubMed:23902688}.
Q6ZUJ8	BCAP_HUMAN	Phosphoinositide 3-kinase adapter protein 1 (B-cell adapter for phosphoinositide 3-kinase) (B-cell phosphoinositide 3-kinase adapter protein 1)	PIK3AP1 BCAP	805	cytosol [GO:0005829]; membrane [GO:0016020]; plasma membrane [GO:0005886]	positive regulation of phosphatidylinositol 3-kinase/protein kinase B signal transduction [GO:0051897]; regulation of inflammatory response [GO:0050727]; toll-like receptor 2 signaling pathway [GO:0034134]; toll-like receptor 4 signaling pathway [GO:0034142]; toll-like receptor 7 signaling pathway [GO:0034154]; toll-like receptor 9 signaling pathway [GO:0034162]	identical protein binding [GO:0042802]; phosphatidylinositol 3-kinase regulatory subunit binding [GO:0036312]; signaling receptor binding [GO:0005102]	SUBCELLULAR LOCATION: Cytoplasm {ECO:0000250}. Cell membrane {ECO:0000250}; Peripheral membrane protein {ECO:0000250}.
Q709C8	VP13C_HUMAN	Intermembrane lipid transfer protein VPS13C (Vacuolar protein sorting-associated protein 13C)	VPS13C KIAA1421	3753	cytoplasm [GO:0005737]; cytosol [GO:0005829]; dense core granule membrane [GO:0032127]; endoplasmic reticulum membrane [GO:0005789]; extracellular exosome [GO:0070062]; late endosome [GO:0005770]; late endosome membrane [GO:0031902]; lipid droplet [GO:0005811]; lysosomal membrane [GO:0005765]; lysosome [GO:0005764]; mitochondrial outer membrane [GO:0005741]	Golgi to endosome transport [GO:0006895]; lipid transport [GO:0006869]; mitochondrion organization [GO:0007005]; negative regulation of type 2 mitophagy [GO:1905090]; protein retention in Golgi apparatus [GO:0045053]; protein targeting to vacuole [GO:0006623]; response to insulin [GO:0032868]		SUBCELLULAR LOCATION: Mitochondrion outer membrane {ECO:0000269|PubMed:26942284}. Lipid droplet {ECO:0000269|PubMed:30093493}. Endoplasmic reticulum membrane {ECO:0000269|PubMed:30093493}. Lysosome membrane {ECO:0000269|PubMed:30093493}. Late endosome membrane {ECO:0000269|PubMed:30093493}. Note=May localize to endoplasmic reticulum-endolysosome contact sites. {ECO:0000269|PubMed:30093493}.
Q7Z2T5	TRM1L_HUMAN	tRNA (guanine(27)-N(2))-dimethyltransferase (EC 2.1.1.-) (tRNA methyltransferase 1-like protein) (TRMT1-like protein)	TRMT1L C1orf25 TRM1L MSTP070	733	nucleolus [GO:0005730]; nucleus [GO:0005634]	tRNA N2-guanine methylation [GO:0002940]	RNA binding [GO:0003723]; tRNA (guanine) methyltransferase activity [GO:0016423]; tRNA binding [GO:0000049]; zinc ion binding [GO:0008270]	SUBCELLULAR LOCATION: Nucleus, nucleolus {ECO:0000269|PubMed:28784718, ECO:0000269|PubMed:39786998, ECO:0000305|PubMed:33499731}.
Q7Z2W4	ZCCHV_HUMAN	Zinc finger CCCH-type antiviral protein 1 (ADP-ribosyltransferase diphtheria toxin-like 13) (ARTD13) (Inactive Poly [ADP-ribose] polymerase 13) (PARP13) (Zinc finger CCCH domain-containing protein 2) (Zinc finger antiviral protein) (ZAP)	ZC3HAV1 ZC3HDC2 PRO1677	902	cytoplasm [GO:0005737]; cytosol [GO:0005829]; late endosome [GO:0005770]; lysosome [GO:0005764]; nucleus [GO:0005634]	defense response to virus [GO:0051607]; innate immune response [GO:0045087]; negative regulation of viral genome replication [GO:0045071]; positive regulation of canonical NF-kappaB signal transduction [GO:0043123]; positive regulation of interferon-alpha production [GO:0032727]; positive regulation of interferon-beta production [GO:0032728]; positive regulation of mRNA catabolic process [GO:0061…	cadherin binding [GO:0045296]; RNA binding [GO:0003723]; zinc ion binding [GO:0008270]	SUBCELLULAR LOCATION: [Isoform 1]: Cytoplasm {ECO:0000250|UniProtKB:Q8K3Y6}. Nucleus {ECO:0000250|UniProtKB:Q8K3Y6}. Note=Localizes in the cytoplasm at steady state, but shuttles between nucleus and cytoplasm in a XPO1-dependent manner. {ECO:0000250|UniProtKB:Q8K3Y6}.; SUBCELLULAR LOCATION: [Isoform 2]: Cytoplasm {ECO:0000269|PubMed:21102435}.
Q86UV5	UBP48_HUMAN	Ubiquitin carboxyl-terminal hydrolase 48 (EC 3.4.19.12) (Deubiquitinating enzyme 48) (Ubiquitin thioesterase 48) (Ubiquitin-specific peptidase 48) (Ubiquitin-specific protease 48) (Ubiquitin-specific-processing protease 48)	USP48 USP31	1035	cilium [GO:0005929]; cytosol [GO:0005829]; mitochondrion [GO:0005739]; nucleoplasm [GO:0005654]; nucleus [GO:0005634]	protein deubiquitination [GO:0016579]; proteolysis [GO:0006508]; regulation of protein stability [GO:0031647]	cysteine-type deubiquitinase activity [GO:0004843]; cysteine-type endopeptidase activity [GO:0004197]; deubiquitinase activity [GO:0101005]	SUBCELLULAR LOCATION: Cytoplasm {ECO:0000269|PubMed:16214042}. Nucleus {ECO:0000269|PubMed:16214042, ECO:0000269|PubMed:36293380}. Cell projection, cilium {ECO:0000269|PubMed:36293380}.
Q86VI3	IQGA3_HUMAN	Ras GTPase-activating-like protein IQGAP3	IQGAP3	1631	cell cortex [GO:0005938]; cell-cell junction [GO:0005911]; cytosol [GO:0005829]; lateral plasma membrane [GO:0016328]	ERK1 and ERK2 cascade [GO:0070371]; G1/S transition of mitotic cell cycle [GO:0000082]; gene expression [GO:0010467]; mammary gland epithelial cell proliferation [GO:0033598]; mitotic actomyosin contractile ring assembly actin filament organization [GO:1903479]; negative regulation of gene expression [GO:0010629]; positive regulation of gene expression [GO:0010628]; positive regulation of mammary…	actin filament binding [GO:0051015]; calmodulin binding [GO:0005516]; GTPase activator activity [GO:0005096]; myosin VI light chain binding [GO:0070856]; small GTPase binding [GO:0031267]
Q8IV08	PLD3_HUMAN	5'-3' exonuclease PLD3 (EC 3.1.16.1) ((S,S)-bis(monoacylglycero)phosphate synthase PLD3) (EC 3.1.4.-) (HindIII K4L homolog) (Hu-K4) (Phospholipase D3)	PLD3	490	early endosome membrane [GO:0031901]; endoplasmic reticulum membrane [GO:0005789]; extracellular exosome [GO:0070062]; Golgi membrane [GO:0000139]; late endosome membrane [GO:0031902]; lysosomal lumen [GO:0043202]; lysosomal membrane [GO:0005765]	immune system process [GO:0002376]; inflammatory response [GO:0006954]; lipid metabolic process [GO:0006629]; myotube differentiation [GO:0014902]; regulation of cytokine production involved in inflammatory response [GO:1900015]	phospholipase D activity [GO:0004630]; single-stranded DNA 5'-3' DNA exonuclease activity [GO:0045145]	SUBCELLULAR LOCATION: Endoplasmic reticulum membrane {ECO:0000269|PubMed:15794758, ECO:0000269|PubMed:22428023}; Single-pass type II membrane protein {ECO:0000269|PubMed:15794758, ECO:0000269|PubMed:22428023}. Lysosome lumen {ECO:0000269|PubMed:29386126, ECO:0000269|PubMed:30312375, ECO:0000305|PubMed:39423811}. Early endosome membrane {ECO:0000269|PubMed:29386126}; Single-pass type II membrane p…
Q8IVH4	MMAA_HUMAN	Methylmalonic aciduria type A protein, mitochondrial (EC 3.6.-.-)	MMAA	418	cytoplasm [GO:0005737]; cytosol [GO:0005829]; mitochondrial matrix [GO:0005759]; mitochondrion [GO:0005739]	cobalamin metabolic process [GO:0009235]	GTP binding [GO:0005525]; GTPase activity [GO:0003924]; identical protein binding [GO:0042802]; molecular carrier activity [GO:0140104]; protein homodimerization activity [GO:0042803]	SUBCELLULAR LOCATION: Mitochondrion {ECO:0000269|PubMed:28943303, ECO:0000305}. Cytoplasm {ECO:0000269|PubMed:28943303}.
Q8IVU3	HERC6_HUMAN	Probable E3 ubiquitin-protein ligase HERC6 (EC 2.3.2.26) (HECT domain and RCC1-like domain-containing protein 6) (HECT-type E3 ubiquitin transferase HERC6)	HERC6	1022	cytoplasm [GO:0005737]; cytosol [GO:0005829]; nucleoplasm [GO:0005654]	hematopoietic progenitor cell differentiation [GO:0002244]; protein ubiquitination [GO:0016567]; response to bacterium [GO:0009617]; ubiquitin-dependent protein catabolic process [GO:0006511]	ubiquitin protein ligase activity [GO:0061630]	SUBCELLULAR LOCATION: Cytoplasm, cytosol {ECO:0000269|PubMed:15676274}.
Q8IWL1	SFPA2_HUMAN	Pulmonary surfactant-associated protein A2 (PSP-A) (PSPA) (SP-A) (SP-A2) (35 kDa pulmonary surfactant-associated protein) (Alveolar proteinosis protein) (Collectin-5)	SFTPA2 COLEC5 PSAP SFTP1 SFTPA SFTPA2B	248	clathrin-coated endocytic vesicle [GO:0045334]; collagen trimer [GO:0005581]; endoplasmic reticulum membrane [GO:0005789]; extracellular region [GO:0005576]; extracellular space [GO:0005615]; lamellar body [GO:0042599]; multivesicular body [GO:0005771]	respiratory gaseous exchange by respiratory system [GO:0007585]	carbohydrate binding [GO:0030246]	SUBCELLULAR LOCATION: Secreted {ECO:0000269|PubMed:26792177, ECO:0000269|PubMed:32855221}. Secreted, extracellular space, extracellular matrix. Secreted, extracellular space, surface film.
Q8IWL2	SFTA1_HUMAN	Pulmonary surfactant-associated protein A1 (PSP-A) (PSPA) (SP-A) (SP-A1) (35 kDa pulmonary surfactant-associated protein) (Alveolar proteinosis protein) (Collectin-4)	SFTPA1 COLEC4 PSAP SFTP1 SFTPA SFTPA1B	248	clathrin-coated endocytic vesicle [GO:0045334]; collagen trimer [GO:0005581]; endoplasmic reticulum membrane [GO:0005789]; extracellular region [GO:0005576]; extracellular space [GO:0005615]; lamellar body [GO:0042599]; multivesicular body [GO:0005771]	opsonization [GO:0008228]; respiratory gaseous exchange by respiratory system [GO:0007585]	carbohydrate binding [GO:0030246]; lipid transporter activity [GO:0005319]	SUBCELLULAR LOCATION: Secreted {ECO:0000269|PubMed:26792177, ECO:0000269|PubMed:32855221}. Secreted, extracellular space, extracellular matrix {ECO:0000305}. Secreted, extracellular space, surface film {ECO:0000305}.
Q8IXQ6	PARP9_HUMAN	Protein mono-ADP-ribosyltransferase PARP9 (EC 2.4.2.-) (ADP-ribosyltransferase diphtheria toxin-like 9) (ARTD9) (B aggressive lymphoma protein) (Poly [ADP-ribose] polymerase 9) (PARP-9)	PARP9 BAL BAL1	854	cytoplasm [GO:0005737]; cytosol [GO:0005829]; membrane [GO:0016020]; mitochondrion [GO:0005739]; nucleoplasm [GO:0005654]; nucleus [GO:0005634]; protein-containing complex [GO:0032991]; site of DNA damage [GO:0090734]	cell migration [GO:0016477]; defense response to virus [GO:0051607]; DNA damage checkpoint signaling [GO:0000077]; double-strand break repair [GO:0006302]; innate immune response [GO:0045087]; negative regulation of catalytic activity [GO:0043086]; negative regulation of gene expression [GO:0010629]; negative regulation of transcription by RNA polymerase II [GO:0000122]; positive regulation of ch…	ADP-D-ribose binding [GO:0072570]; enzyme binding [GO:0019899]; enzyme inhibitor activity [GO:0004857]; histone binding [GO:0042393]; NAD+ poly-ADP-ribosyltransferase activity [GO:0003950]; NAD+-protein-C-terminal glycine ADP-ribosyltransferase activity [GO:0140802]; nucleotidyltransferase activity [GO:0016779]; STAT family protein binding [GO:0097677]; transcription corepressor activity [GO:0003…	SUBCELLULAR LOCATION: Cytoplasm, cytosol {ECO:0000269|PubMed:16809771, ECO:0000269|PubMed:26479788, ECO:0000269|PubMed:27796300}. Nucleus {ECO:0000269|PubMed:11110709, ECO:0000269|PubMed:16809771, ECO:0000269|PubMed:23230272, ECO:0000269|PubMed:26479788, ECO:0000269|PubMed:28525742}. Note=Shuttles between the nucleus and the cytosol (PubMed:16809771). Translocates to the nucleus in response to IF…
Q8IY21	DDX60_HUMAN	Probable ATP-dependent RNA helicase DDX60 (EC 3.6.4.13) (DEAD box protein 60)	DDX60	1712	cytoplasm [GO:0005737]; cytosol [GO:0005829]; intermediate filament cytoskeleton [GO:0045111]	defense response to virus [GO:0051607]; innate immune response [GO:0045087]; positive regulation of MDA-5 signaling pathway [GO:1900245]; positive regulation of RIG-I signaling pathway [GO:1900246]; response to virus [GO:0009615]	ATP binding [GO:0005524]; ATP hydrolysis activity [GO:0016887]; double-stranded DNA binding [GO:0003690]; double-stranded RNA binding [GO:0003725]; RNA helicase activity [GO:0003724]; single-stranded RNA binding [GO:0003727]	SUBCELLULAR LOCATION: Cytoplasm {ECO:0000269|PubMed:21791617}.
Q8IZU8	DSEL_HUMAN	Dermatan-sulfate epimerase-like protein (EC 5.1.-.-)	DSEL C18orf4 NCAG1	1212	Golgi membrane [GO:0000139]		chondroitin-glucuronate 5-epimerase activity [GO:0047757]; sulfotransferase activity [GO:0008146]	SUBCELLULAR LOCATION: Membrane {ECO:0000305}; Multi-pass membrane protein {ECO:0000305}.
Q8N1B4	VPS52_HUMAN	Vacuolar protein sorting-associated protein 52 homolog (SAC2 suppressor of actin mutations 2-like protein)	VPS52 SACM2L	723	cytosol [GO:0005829]; EARP complex [GO:1990745]; endosome membrane [GO:0010008]; GARP complex [GO:0000938]; Golgi apparatus [GO:0005794]; membrane [GO:0016020]; perinuclear region of cytoplasm [GO:0048471]; postsynapse [GO:0098794]; presynapse [GO:0098793]; recycling endosome [GO:0055037]; trans-Golgi network membrane [GO:0032588]	ectodermal cell differentiation [GO:0010668]; embryonic ectodermal digestive tract development [GO:0048611]; endocytic recycling [GO:0032456]; Golgi to vacuole transport [GO:0006896]; lysosomal transport [GO:0007041]; protein targeting [GO:0006605]; protein transport [GO:0015031]; retrograde transport, endosome to Golgi [GO:0042147]; vesicle-mediated cholesterol transport [GO:0090119]	syntaxin binding [GO:0019905]	SUBCELLULAR LOCATION: Golgi apparatus, trans-Golgi network membrane {ECO:0000269|PubMed:15878329, ECO:0000269|PubMed:18367545}; Peripheral membrane protein. Endosome membrane {ECO:0000269|PubMed:18367545}; Peripheral membrane protein. Recycling endosome {ECO:0000269|PubMed:25799061}. Note=Localizes to the trans-Golgi network as part of the GARP complex, while it localizes to recycling endosomes a…
Q8N1G2	CMTR1_HUMAN	Cap-specific mRNA (nucleoside-2'-O-)-methyltransferase 1 (EC 2.1.1.57) (Cap methyltransferase 1) (Cap1 2'O-ribose methyltransferase 1) (MTr1) (hMTr1) (FtsJ methyltransferase domain-containing protein 2) (Interferon-stimulated gene 95 kDa protein) (ISG95)	CMTR1 FTSJD2 KIAA0082 MTR1	835	cytoplasm [GO:0005737]; intracellular membrane-bounded organelle [GO:0043231]; nucleoplasm [GO:0005654]; nucleus [GO:0005634]	7-methylguanosine mRNA capping [GO:0006370]; methylation [GO:0032259]; mRNA processing [GO:0006397]	mRNA (nucleoside-2'-O-)-methyltransferase activity [GO:0004483]; nucleic acid binding [GO:0003676]	SUBCELLULAR LOCATION: Nucleus {ECO:0000269|PubMed:18533109, ECO:0000269|PubMed:21310715}.
Q8N884	CGAS_HUMAN	Cyclic GMP-AMP synthase (cGAMP synthase) (cGAS) (h-cGAS) (EC 2.7.7.86) (2'3'-cGAMP synthase) (Mab-21 domain-containing protein 1)	CGAS C6orf150 MB21D1	522	cytoplasm [GO:0005737]; cytosol [GO:0005829]; nuclear body [GO:0016604]; nucleoplasm [GO:0005654]; nucleus [GO:0005634]; plasma membrane [GO:0005886]; site of double-strand break [GO:0035861]	activation of innate immune response [GO:0002218]; cAMP-mediated signaling [GO:0019933]; cellular response to exogenous dsRNA [GO:0071360]; cGAS/STING signaling pathway [GO:0140896]; cGMP-mediated signaling [GO:0019934]; cytoplasmic pattern recognition receptor signaling pathway [GO:0002753]; defense response to virus [GO:0051607]; determination of adult lifespan [GO:0008340]; DNA damage response…	2',3'-cyclic GMP-AMP synthase activity [GO:0061501]; ATP binding [GO:0005524]; chromatin binding [GO:0003682]; DNA binding [GO:0003677]; double-stranded DNA binding [GO:0003690]; GTP binding [GO:0005525]; metal ion binding [GO:0046872]; molecular condensate scaffold activity [GO:0140693]; nucleosome binding [GO:0031491]; phosphatidylinositol-4,5-bisphosphate binding [GO:0005546]; poly-ADP-D-ribos…	SUBCELLULAR LOCATION: Nucleus {ECO:0000269|PubMed:29263269, ECO:0000269|PubMed:29937271, ECO:0000269|PubMed:30270045, ECO:0000269|PubMed:30356214, ECO:0000269|PubMed:30811988, ECO:0000269|PubMed:31299200, ECO:0000269|PubMed:31544964, ECO:0000269|PubMed:31808743, ECO:0000269|PubMed:32792394, ECO:0000269|PubMed:33230297, ECO:0000269|PubMed:33406424, ECO:0000269|PubMed:33476576, ECO:0000269|PubMed:3…
Q8NB16	MLKL_HUMAN	Mixed lineage kinase domain-like protein (hMLKL)	MLKL	471	cell junction [GO:0030054]; cytoplasm [GO:0005737]; cytosol [GO:0005829]; nucleus [GO:0005634]; plasma membrane [GO:0005886]	cell surface receptor signaling pathway [GO:0007166]; defense response to virus [GO:0051607]; execution phase of necroptosis [GO:0097528]; necroptotic process [GO:0070266]; necroptotic signaling pathway [GO:0097527]; protein homotrimerization [GO:0070207]	ATP binding [GO:0005524]; identical protein binding [GO:0042802]; protein kinase binding [GO:0019901]; protein-containing complex binding [GO:0044877]	SUBCELLULAR LOCATION: Cytoplasm {ECO:0000269|PubMed:24316671}. Cell membrane {ECO:0000269|PubMed:24316671, ECO:0000269|PubMed:29883610}. Nucleus {ECO:0000250|UniProtKB:Q9D2Y4}. Note=Localizes to the cytoplasm and translocates to the plasma membrane on necroptosis induction (PubMed:24316671). Localizes to the nucleus in response to orthomyxoviruses infection (By similarity). {ECO:0000250|UniProtKB…
Q8NBJ4	GOLM1_HUMAN	Golgi membrane protein 1 (Golgi membrane protein GP73) (Golgi phosphoprotein 2)	GOLM1 C9orf155 GOLPH2 PSEC0242 UNQ686/PRO1326	401	endoplasmic reticulum lumen [GO:0005788]; extracellular space [GO:0005615]; Golgi apparatus [GO:0005794]; plasma membrane [GO:0005886]	nucleus organization [GO:0006997]; regulation of lipid metabolic process [GO:0019216]		SUBCELLULAR LOCATION: Golgi apparatus, cis-Golgi network membrane {ECO:0000269|PubMed:10831838, ECO:0000269|PubMed:12191016}; Single-pass type II membrane protein {ECO:0000269|PubMed:10831838, ECO:0000269|PubMed:12191016}. Note=Early Golgi. Cycles via the cell surface and endosomes upon lumenal pH disruption.
Q8NEM2	SHCBP_HUMAN	SHC SH2 domain-binding protein 1	SHCBP1	672	cytoplasm [GO:0005737]; midbody [GO:0030496]; spindle [GO:0005819]	fibroblast growth factor receptor signaling pathway [GO:0008543]; regulation of neural precursor cell proliferation [GO:2000177]	SH2 domain binding [GO:0042169]	SUBCELLULAR LOCATION: Midbody {ECO:0000269|PubMed:21187330}. Cytoplasm, cytoskeleton, spindle {ECO:0000269|PubMed:21187330}. Note=Displays weak localization to the spindle midzone in some early telophase cells and is concentrated at the midbody in late cytokinesis. {ECO:0000269|PubMed:21187330}.
Q8NHU6	TDRD7_HUMAN	Tudor domain-containing protein 7 (PCTAIRE2-binding protein) (Tudor repeat associator with PCTAIRE-2) (Trap)	TDRD7 PCTAIRE2BP	1098	chromatoid body [GO:0033391]; cytoplasm [GO:0005737]; P granule [GO:0043186]; ribonucleoprotein granule [GO:0035770]	lens fiber cell differentiation [GO:0070306]; lens morphogenesis in camera-type eye [GO:0002089]; P granule organization [GO:0030719]; piRNA processing [GO:0034587]; post-transcriptional regulation of gene expression [GO:0010608]; spermatogenesis [GO:0007283]	mRNA binding [GO:0003729]	SUBCELLULAR LOCATION: Cytoplasm {ECO:0000269|PubMed:21436445}. Note=Localizes to cytoplasmic RNA granules. Present in chromatoid body (CB) of spermatids (mammalian counterpart of germplasm, pole plasm or polar granules in Drosophila germ cells), also named processing bodies (P-bodies) in somatic cells. Detected in the multilobular cytoplasmic CBs (also called intermitochondrial cementin) in pachy…
Q8TBC3	SHKB1_HUMAN	SH3KBP1-binding protein 1 (SETA-binding protein 1)	SHKBP1 SB1 PP203	707	lysosome [GO:0005764]	positive regulation of epidermal growth factor receptor signaling pathway [GO:0045742]; protein homooligomerization [GO:0051260]	identical protein binding [GO:0042802]	SUBCELLULAR LOCATION: Lysosome {ECO:0000269|PubMed:16733801}.
Q8TCB0	IFI44_HUMAN	Interferon-induced protein 44 (p44) (Microtubule-associated protein 44)	IFI44 MTAP44	444	cytosol [GO:0005829]	cellular response to virus [GO:0098586]; immune response [GO:0006955]; response to bacterium [GO:0009617]; response to virus [GO:0009615]		SUBCELLULAR LOCATION: Cytoplasm {ECO:0000305}.
Q8TCG1	CIP2A_HUMAN	Protein CIP2A (Cancerous inhibitor of PP2A) (p90 autoantigen)	CIP2A KIAA1524	905	centrosome [GO:0005813]; chromosome [GO:0005694]; ciliary basal body [GO:0036064]; cytoplasm [GO:0005737]; cytosol [GO:0005829]; intracellular membrane-bounded organelle [GO:0043231]; plasma membrane [GO:0005886]	broken chromosome clustering [GO:0141112]; chromosome organization [GO:0051276]; DNA damage response [GO:0006974]	cadherin binding [GO:0045296]; protein homodimerization activity [GO:0042803]; protein phosphatase inhibitor activity [GO:0004864]	SUBCELLULAR LOCATION: Cytoplasm {ECO:0000269|PubMed:12118381, ECO:0000269|PubMed:35842428}. Chromosome {ECO:0000269|PubMed:35121901, ECO:0000269|PubMed:35842428, ECO:0000269|PubMed:37165191, ECO:0000269|PubMed:37316668}. Note=Predominantly localizes within the cytoplasm (PubMed:35842428). Localizes to broken chromosomes within micronuclei during interphase and following chromothripsis (PubMed:371…
Q8TCS8	PNPT1_HUMAN	Polyribonucleotide nucleotidyltransferase 1, mitochondrial (EC 2.7.7.8) (3'-5' RNA exonuclease OLD35) (PNPase old-35) (Polynucleotide phosphorylase 1) (PNPase 1) (Polynucleotide phosphorylase-like protein)	PNPT1 PNPASE	783	cytoplasm [GO:0005737]; cytosol [GO:0005829]; endoplasmic reticulum membrane [GO:0005789]; mitochondrial degradosome [GO:0045025]; mitochondrial intermembrane space [GO:0005758]; mitochondrial matrix [GO:0005759]; mitochondrion [GO:0005739]; ribosome [GO:0005840]	cellular response to interferon-beta [GO:0035458]; cellular response to oxidative stress [GO:0034599]; liver regeneration [GO:0097421]; mitochondrial mRNA catabolic process [GO:0000958]; mitochondrial mRNA polyadenylation [GO:0097222]; mitochondrial RNA 3'-end processing [GO:0000965]; mitochondrial RNA 5'-end processing [GO:0000964]; mitochondrial RNA catabolic process [GO:0000957]; mitochondrion…	3'-5'-RNA exonuclease activity [GO:0000175]; identical protein binding [GO:0042802]; miRNA binding [GO:0035198]; poly(G) binding [GO:0034046]; poly(U) RNA binding [GO:0008266]; polyribonucleotide nucleotidyltransferase activity [GO:0004654]; RNA binding [GO:0003723]	SUBCELLULAR LOCATION: Cytoplasm {ECO:0000269|PubMed:16055741}. Mitochondrion matrix {ECO:0000269|PubMed:12798676, ECO:0000269|PubMed:16055741}. Mitochondrion intermembrane space {ECO:0000269|PubMed:16966381}; Peripheral membrane protein {ECO:0000269|PubMed:16966381}.
Q8TDB6	DTX3L_HUMAN	E3 ubiquitin-protein ligase DTX3L (EC 2.3.2.27) (B-lymphoma- and BAL-associated protein) (Protein deltex-3-like) (RING-type E3 ubiquitin transferase DTX3L) (Rhysin-2) (Rhysin2)	DTX3L BBAP	740	cytoplasm [GO:0005737]; cytosol [GO:0005829]; early endosome membrane [GO:0031901]; lysosomal membrane [GO:0005765]; lysosome [GO:0005764]; nucleoplasm [GO:0005654]; nucleus [GO:0005634]; protein-containing complex [GO:0032991]	defense response to virus [GO:0051607]; DNA damage checkpoint signaling [GO:0000077]; DNA repair-dependent chromatin remodeling [GO:0140861]; double-strand break repair [GO:0006302]; endosome to lysosome transport [GO:0008333]; innate immune response [GO:0045087]; negative regulation of ubiquitin-protein transferase activity [GO:0051444]; Notch signaling pathway [GO:0007219]; positive regulation …	enzyme binding [GO:0019899]; enzyme inhibitor activity [GO:0004857]; histone binding [GO:0042393]; histone H4K91 ubiquitin ligase activity [GO:0141000]; histone ubiquitin ligase activity [GO:0140852]; protein ADP-ribosyltransferase-substrate adaptor activity [GO:0140768]; STAT family protein binding [GO:0097677]; ubiquitin protein ligase activity [GO:0061630]; ubiquitin-like protein ligase bindin…	SUBCELLULAR LOCATION: Cytoplasm {ECO:0000269|PubMed:23230272, ECO:0000269|PubMed:24790097, ECO:0000269|PubMed:26479788}. Nucleus {ECO:0000269|PubMed:23230272, ECO:0000269|PubMed:26479788}. Early endosome membrane {ECO:0000269|PubMed:24790097}; Peripheral membrane protein {ECO:0000305|PubMed:24790097}; Cytoplasmic side {ECO:0000305|PubMed:24790097}. Lysosome membrane {ECO:0000269|PubMed:24790097};…
Q8WTV0	SCRB1_HUMAN	Scavenger receptor class B member 1 (SRB1) (CD36 and LIMPII analogous 1) (CLA-1) (CD36 antigen-like 1) (Collagen type I receptor, thrombospondin receptor-like 1) (SR-BI) (CD antigen CD36)	SCARB1 CD36L1 CLA1	552	caveola [GO:0005901]; cell surface [GO:0009986]; endocytic vesicle membrane [GO:0030666]; extracellular exosome [GO:0070062]; intracellular membrane-bounded organelle [GO:0043231]; lysosomal membrane [GO:0005765]; lysosome [GO:0005764]; plasma membrane [GO:0005886]	adhesion of symbiont to host [GO:0044406]; blood vessel endothelial cell migration [GO:0043534]; cholesterol catabolic process [GO:0006707]; cholesterol efflux [GO:0033344]; cholesterol homeostasis [GO:0042632]; cholesterol import [GO:0070508]; detection of lipopolysaccharide [GO:0032497]; endothelial cell proliferation [GO:0001935]; high density lipoprotein particle mediated signaling [GO:005509…	1-phosphatidylinositol binding [GO:0005545]; amyloid-beta binding [GO:0001540]; apolipoprotein A-I binding [GO:0034186]; apolipoprotein binding [GO:0034185]; high-density lipoprotein particle binding [GO:0008035]; high-density lipoprotein particle receptor activity [GO:0070506]; lipid binding [GO:0008289]; lipopolysaccharide binding [GO:0001530]; lipopolysaccharide immune receptor activity [GO:00…	SUBCELLULAR LOCATION: Cell membrane {ECO:0000269|PubMed:26965621}; Multi-pass membrane protein. Membrane, caveola {ECO:0000250|UniProtKB:Q61009}; Multi-pass membrane protein. Note=Predominantly localized to cholesterol and sphingomyelin-enriched domains within the plasma membrane, called caveolae.
Q8WUF8	ARB2A_HUMAN	Cotranscriptional regulator ARB2A (ARB2 cotranscriptional regulator A) (Cotranscriptional regulator FAM172A) (Protein FAM172A)	ARB2A C5orf21 FAM172A	416	endoplasmic reticulum [GO:0005783]; nucleus [GO:0005634]	mRNA processing [GO:0006397]; neural crest cell development [GO:0014032]; regulation of alternative mRNA splicing, via spliceosome [GO:0000381]; regulatory ncRNA-mediated heterochromatin formation [GO:0031048]; RNA splicing [GO:0008380]		SUBCELLULAR LOCATION: Nucleus {ECO:0000250|UniProtKB:Q3TNH5}. Cytoplasm {ECO:0000250|UniProtKB:Q3TNH5}. Endoplasmic reticulum {ECO:0000250|UniProtKB:Q3TNH5}.
Q8WUY9	DEP1B_HUMAN	DEP domain-containing protein 1B (HBV X-transactivated gene 8 protein) (HBV XAg-transactivated protein 8)	DEPDC1B XTP8	529		cell migration [GO:0016477]; intracellular signal transduction [GO:0035556]; positive regulation of Wnt signaling pathway [GO:0030177]	GTPase activator activity [GO:0005096]
Q8WWK9	CKAP2_HUMAN	Cytoskeleton-associated protein 2 (CTCL tumor antigen se20-10) (Tumor- and microtubule-associated protein)	CKAP2 LB1 TMAP	683	centrosome [GO:0005813]; ciliary basal body [GO:0036064]; cilium [GO:0005929]; cytoplasm [GO:0005737]; intracellular membrane-bounded organelle [GO:0043231]; microtubule [GO:0005874]; microtubule cytoskeleton [GO:0015630]; mitotic spindle [GO:0072686]; nucleolus [GO:0005730]; spindle pole [GO:0000922]	apoptotic process [GO:0006915]; mitotic cytokinesis [GO:0000281]; negative regulation of microtubule depolymerization [GO:0007026]; positive regulation of transcription by RNA polymerase II [GO:0045944]		SUBCELLULAR LOCATION: Cytoplasm, cytoskeleton. Cytoplasm, cytoskeleton, spindle. Cytoplasm, cytoskeleton, spindle pole. Note=Contrary to the ectopically expressed protein, endogenous CKAP2 does not colocalize with microtubules in G1, S and early G2. At late G2 and prophase after separation of duplicated centrosomes, colocalizes with gamma-tubulin and centrosome-proximal microtubules. From prometa…
Q8WXH0	SYNE2_HUMAN	Nesprin-2 (KASH domain-containing protein 2) (KASH2) (Nuclear envelope spectrin repeat protein 2) (Nucleus and actin connecting element protein) (Protein NUANCE) (Synaptic nuclear envelope protein 2) (Syne-2)	SYNE2 KIAA1011 NUA	6885	cilium [GO:0005929]; cytoplasm [GO:0005737]; extracellular exosome [GO:0070062]; fibrillar center [GO:0001650]; filopodium membrane [GO:0031527]; focal adhesion [GO:0005925]; intermediate filament cytoskeleton [GO:0045111]; lamellipodium membrane [GO:0031258]; meiotic nuclear membrane microtubule tethering complex [GO:0034993]; mitochondrion [GO:0005739]; nuclear envelope [GO:0005635]; nuclear lu…	centrosome localization [GO:0051642]; nuclear migration [GO:0007097]; nuclear migration along microfilament [GO:0031022]; nucleokinesis involved in cell motility in cerebral cortex radial glia guided migration [GO:0021817]; positive regulation of cell migration [GO:0030335]; regulation of cilium assembly [GO:1902017]	actin binding [GO:0003779]; cytoskeleton-nuclear membrane anchor activity [GO:0140444]	SUBCELLULAR LOCATION: Nucleus outer membrane {ECO:0000305}; Single-pass type IV membrane protein {ECO:0000305}; Cytoplasmic side {ECO:0000305}. Sarcoplasmic reticulum membrane {ECO:0000305|PubMed:15671068}; Single-pass type IV membrane protein {ECO:0000305}. Cell membrane {ECO:0000305}; Single-pass membrane protein {ECO:0000305}. Cytoplasm, cytoskeleton. Mitochondrion. Nucleus, nucleoplasm. Cytop…
Q92520	FAM3C_HUMAN	Protein FAM3C (Interleukin-like EMT inducer)	FAM3C ILEI GS3786	227	extracellular exosome [GO:0070062]; extracellular region [GO:0005576]; extracellular space [GO:0005615]; Golgi apparatus [GO:0005794]; platelet dense granule lumen [GO:0031089]	epidermal cell differentiation [GO:0009913]; ERK1 and ERK2 cascade [GO:0070371]; gene expression [GO:0010467]; inflammatory response [GO:0006954]; keratinocyte proliferation [GO:0043616]; neutrophil differentiation [GO:0030223]; phosphatidylinositol 3-kinase/protein kinase B signal transduction [GO:0043491]	carbohydrate binding [GO:0030246]; cytokine activity [GO:0005125]	SUBCELLULAR LOCATION: Secreted {ECO:0000250}. Cytoplasmic vesicle {ECO:0000269|PubMed:16959614}. Note=Cytoplasmic in some cancer cells.
Q92597	NDRG1_HUMAN	Protein NDRG1 (Differentiation-related gene 1 protein) (DRG-1) (N-myc downstream-regulated gene 1 protein) (Nickel-specific induction protein Cap43) (Reducing agents and tunicamycin-responsive protein) (RTP) (Rit42)	NDRG1 CAP43 DRG1 RTP	394	adherens junction [GO:0005912]; centrosome [GO:0005813]; cytoplasm [GO:0005737]; cytosol [GO:0005829]; extracellular exosome [GO:0070062]; microtubule [GO:0005874]; microtubule cytoskeleton [GO:0015630]; nucleus [GO:0005634]; perinuclear region of cytoplasm [GO:0048471]; plasma membrane [GO:0005886]; recycling endosome membrane [GO:0055038]	cellular response to hypoxia [GO:0071456]; DNA damage response, signal transduction by p53 class mediator [GO:0030330]; mast cell activation [GO:0045576]; negative regulation of cell population proliferation [GO:0008285]; peripheral nervous system myelin maintenance [GO:0032287]; response to metal ion [GO:0010038]; signal transduction [GO:0007165]	cadherin binding [GO:0045296]; gamma-tubulin binding [GO:0043015]; microtubule binding [GO:0008017]; nickel cation binding [GO:0016151]; small GTPase binding [GO:0031267]	SUBCELLULAR LOCATION: Cytoplasm, cytosol. Cytoplasm, cytoskeleton, microtubule organizing center, centrosome. Nucleus. Cell membrane. Note=Mainly cytoplasmic but differentially localized to other regions. Associates with the plasma membrane in intestinal epithelia and lactating mammary gland. Translocated to the nucleus in a p53/TP53-dependent manner. In prostate epithelium and placental chorion,…
Q92896	GSLG1_HUMAN	Golgi apparatus protein 1 (CFR-1) (Cysteine-rich fibroblast growth factor receptor) (E-selectin ligand 1) (ESL-1) (Golgi sialoglycoprotein MG-160)	GLG1 CFR1 ESL1 MG160	1179	extracellular exosome [GO:0070062]; extracellular matrix [GO:0031012]; Golgi apparatus [GO:0005794]; Golgi membrane [GO:0000139]; membrane [GO:0016020]; microtubule organizing center [GO:0005815]; plasma membrane [GO:0005886]	bone morphogenesis [GO:0060349]; negative regulation of protein processing [GO:0010955]; negative regulation of transforming growth factor beta receptor signaling pathway [GO:0030512]; protein processing [GO:0016485]; regulation of chondrocyte differentiation [GO:0032330]; transforming growth factor beta receptor signaling pathway [GO:0007179]	fibroblast growth factor binding [GO:0017134]; signaling receptor binding [GO:0005102]	SUBCELLULAR LOCATION: Golgi apparatus membrane {ECO:0000269|PubMed:2355176}; Single-pass type I membrane protein {ECO:0000255}. Golgi outpost {ECO:0000250|UniProtKB:Q62638}. Cytoplasm, cytoskeleton, microtubule organizing center {ECO:0000250|UniProtKB:Q62638}. Note=Golgi medial cisternae. Localizes to the postsynaptic Golgi apparatus region, also named Golgi outpost, which shapes dendrite morphol…
Q92974	ARHG2_HUMAN	Rho guanine nucleotide exchange factor 2 (Guanine nucleotide exchange factor H1) (GEF-H1) (Microtubule-regulated Rho-GEF) (Proliferating cell nucleolar antigen p40)	ARHGEF2 KIAA0651 LFP40	986	bicellular tight junction [GO:0005923]; cytoplasm [GO:0005737]; cytoplasmic vesicle [GO:0031410]; cytoskeleton [GO:0005856]; cytosol [GO:0005829]; focal adhesion [GO:0005925]; Golgi apparatus [GO:0005794]; microtubule [GO:0005874]; protein-containing complex [GO:0032991]; ruffle membrane [GO:0032587]; spindle [GO:0005819]; vesicle [GO:0031982]	actin filament organization [GO:0007015]; asymmetric neuroblast division [GO:0055059]; cell morphogenesis [GO:0000902]; cellular hyperosmotic response [GO:0071474]; cellular response to muramyl dipeptide [GO:0071225]; cellular response to tumor necrosis factor [GO:0071356]; innate immune response [GO:0045087]; intracellular protein transport [GO:0006886]; negative regulation of extrinsic apoptoti…	guanyl-nucleotide exchange factor activity [GO:0005085]; microtubule binding [GO:0008017]; small GTPase binding [GO:0031267]; zinc ion binding [GO:0008270]	SUBCELLULAR LOCATION: Cytoplasm, cytoskeleton {ECO:0000269|PubMed:11912491, ECO:0000269|PubMed:21887730, ECO:0000269|PubMed:9857026}. Cytoplasm {ECO:0000269|PubMed:15827085, ECO:0000269|PubMed:21887730}. Cell junction, tight junction {ECO:0000269|PubMed:19043560}. Golgi apparatus {ECO:0000269|PubMed:15827085}. Cytoplasm, cytoskeleton, spindle {ECO:0000269|PubMed:17488622}. Cell projection, ruffle…
Q93008	USP9X_HUMAN	Ubiquitin carboxyl-terminal hydrolase 9X (EC 3.4.19.12) (Deubiquitinating enzyme FAF-X) (Fat facets in mammals) (hFAM) (Fat facets protein-related, X-linked) (Ubiquitin thioesterase FAF-X) (Ubiquitin-specific protease 9, X chromosome) (Ubiquitin-specific-processing protease FAF-X)	USP9X DFFRX FAM USP9	2554	centrosome [GO:0005813]; cilium [GO:0005929]; cytoplasm [GO:0005737]; cytosol [GO:0005829]; growth cone [GO:0030426]; membrane [GO:0016020]; nucleus [GO:0005634]	amyloid fibril formation [GO:1990000]; axon extension [GO:0048675]; BMP signaling pathway [GO:0030509]; cell division [GO:0051301]; cell migration [GO:0016477]; chromosome segregation [GO:0007059]; cilium assembly [GO:0060271]; cytosolic ciliogenesis [GO:0061824]; DNA alkylation repair [GO:0006307]; female gamete generation [GO:0007292]; monoubiquitinated protein deubiquitination [GO:0035520]; ne…	co-SMAD binding [GO:0070410]; cysteine-type deubiquitinase activity [GO:0004843]; cysteine-type endopeptidase activity [GO:0004197]; cysteine-type peptidase activity [GO:0008234]; deubiquitinase activity [GO:0101005]; K11-linked deubiquitinase activity [GO:0180017]; K48-linked deubiquitinase activity [GO:1990380]; K63-linked deubiquitinase activity [GO:0061578]; molecular sequestering activity [G…	SUBCELLULAR LOCATION: Cytoplasm, cytosol {ECO:0000269|PubMed:19135894, ECO:0000269|PubMed:26833328}. Cell projection, growth cone {ECO:0000269|PubMed:24607389}. Cytoplasm, cytoskeleton, cilium axoneme {ECO:0000269|PubMed:26833328}.
Q93052	LPP_HUMAN	Lipoma-preferred partner (LIM domain-containing preferred translocation partner in lipoma)	LPP	612	cytosol [GO:0005829]; focal adhesion [GO:0005925]; nucleus [GO:0005634]; plasma membrane [GO:0005886]; stress fiber [GO:0001725]	cell-cell adhesion [GO:0098609]	metal ion binding [GO:0046872]	SUBCELLULAR LOCATION: Nucleus. Cytoplasm. Cell junction. Cell membrane. Note=Found in the nucleus, in the cytoplasm and at cell adhesion sites. Shuttles between the cytoplasm and the nucleus. It has been found in sites of cell adhesion such as cell-to-cell contact and focal adhesion which are membrane attachment sites of cells to the extracellular matrix. Mainly nuclear when fused with HMGA2/HMGI…
Q96AT9	RPE_HUMAN	Ribulose-phosphate 3-epimerase (EC 5.1.3.1) (Ribulose-5-phosphate-3-epimerase)	RPE HUSSY-17	228	cytosol [GO:0005829]; extracellular exosome [GO:0070062]	carbohydrate metabolic process [GO:0005975]; pentose-phosphate shunt [GO:0006098]; pentose-phosphate shunt, non-oxidative branch [GO:0009052]	D-ribulose-phosphate 3-epimerase activity [GO:0004750]; identical protein binding [GO:0042802]; metal ion binding [GO:0046872]; protein homodimerization activity [GO:0042803]
Q96AZ6	ISG20_HUMAN	Interferon-stimulated gene 20 kDa protein (EC 3.1.13.1) (Estrogen-regulated transcript 45 protein) (Promyelocytic leukemia nuclear body-associated protein ISG20)	ISG20 HEM45	181	Cajal body [GO:0015030]; cytoplasm [GO:0005737]; nucleolus [GO:0005730]; nucleoplasm [GO:0005654]; nucleus [GO:0005634]; P-body [GO:0000932]; PML body [GO:0016605]	defense response to virus [GO:0051607]; DNA catabolic process [GO:0006308]; innate immune response [GO:0045087]; negative regulation of viral genome replication [GO:0045071]; response to virus [GO:0009615]; RNA catabolic process [GO:0006401]; RNA processing [GO:0006396]; rRNA processing [GO:0006364]	3'-5'-RNA exonuclease activity [GO:0000175]; exonuclease activity [GO:0004527]; exoribonuclease II activity [GO:0008859]; metal ion binding [GO:0046872]; single-stranded DNA 3'-5' DNA exonuclease activity [GO:0008310]; U1 snRNA binding [GO:0030619]; U2 snRNA binding [GO:0030620]; U3 snoRNA binding [GO:0034511]	SUBCELLULAR LOCATION: Nucleus {ECO:0000269|PubMed:16514659}. Nucleus, nucleolus {ECO:0000269|PubMed:16514659}. Cytoplasm {ECO:0000269|PubMed:31600344}. Nucleus, Cajal body {ECO:0000269|PubMed:16514659}. Cytoplasm, P-body {ECO:0000269|PubMed:31600344}.
Q96GD4	AURKB_HUMAN	Aurora kinase B (EC 2.7.11.1) (Aurora 1) (Aurora- and IPL1-like midbody-associated protein 1) (AIM-1) (Aurora/IPL1-related kinase 2) (ARK-2) (Aurora-related kinase 2) (STK-1) (Serine/threonine-protein kinase 12) (Serine/threonine-protein kinase 5) (Serine/threonine-protein kinase aurora-B)	AURKB AIK2 AIM1 AIRK2 ARK2 STK1 STK12 STK5	344	centrosome [GO:0005813]; chromocenter [GO:0010369]; chromosome passenger complex [GO:0032133]; condensed chromosome, centromeric region [GO:0000779]; cytosol [GO:0005829]; kinetochore [GO:0000776]; microtubule cytoskeleton [GO:0015630]; midbody [GO:0030496]; mitotic spindle midzone [GO:1990023]; mitotic spindle pole [GO:0097431]; nucleoplasm [GO:0005654]; nucleus [GO:0005634]; spindle [GO:0005819…	cell cycle G2/M phase transition [GO:0044839]; cellular response to UV [GO:0034644]; cleavage furrow formation [GO:0036089]; midbody abscission [GO:0061952]; mitotic cell cycle [GO:0000278]; mitotic cytokinesis [GO:0000281]; mitotic cytokinesis checkpoint signaling [GO:0044878]; mitotic sister chromatid biorientation [GO:1990758]; mitotic spindle assembly [GO:0090307]; mitotic spindle midzone ass…	ATP binding [GO:0005524]; kinase binding [GO:0019900]; protein serine kinase activity [GO:0106310]; protein serine/threonine kinase activity [GO:0004674]; protein serine/threonine/tyrosine kinase activity [GO:0004712]	SUBCELLULAR LOCATION: Nucleus {ECO:0000269|PubMed:20959462}. Chromosome {ECO:0000269|PubMed:20929775}. Chromosome, centromere {ECO:0000269|PubMed:11756469, ECO:0000269|PubMed:12925766, ECO:0000269|PubMed:20929775}. Chromosome, centromere, kinetochore {ECO:0000269|PubMed:26829474}. Cytoplasm, cytoskeleton, spindle {ECO:0000269|PubMed:11516652, ECO:0000269|PubMed:12458200, ECO:0000269|PubMed:129257…
Q96GX5	GWL_HUMAN	Serine/threonine-protein kinase greatwall (GW) (GWL) (hGWL) (EC 2.7.11.1) (Microtubule-associated serine/threonine-protein kinase-like) (MAST-L)	MASTL GW GWL THC2	879	centrosome [GO:0005813]; cleavage furrow [GO:0032154]; cytoplasm [GO:0005737]; intracellular membrane-bounded organelle [GO:0043231]; nucleoplasm [GO:0005654]; nucleus [GO:0005634]	cell division [GO:0051301]; DNA damage response [GO:0006974]; female meiosis II [GO:0007147]; G2/M transition of mitotic cell cycle [GO:0000086]; intracellular signal transduction [GO:0035556]; regulation of cell cycle [GO:0051726]; regulation of mitotic cell cycle [GO:0007346]	ATP binding [GO:0005524]; kinase activity [GO:0016301]; protein phosphatase 2A binding [GO:0051721]; protein serine kinase activity [GO:0106310]; protein serine/threonine kinase activity [GO:0004674]; transmembrane transporter binding [GO:0044325]	SUBCELLULAR LOCATION: Cytoplasm, cytoskeleton, microtubule organizing center, centrosome {ECO:0000269|PubMed:20818157}. Nucleus {ECO:0000269|PubMed:19460416, ECO:0000269|PubMed:20818157}. Cleavage furrow {ECO:0000269|PubMed:20818157}. Note=During interphase is mainly nuclear, upon nuclear envelope breakdown localizes at the cytoplasm and during mitosis at the centrosomes. Upon mitotic exit moves …
Q96IQ7	VSIG2_HUMAN	V-set and immunoglobulin domain-containing protein 2 (Cortical thymocyte-like protein) (CT-like protein)	VSIG2 CTH CTXL UNQ2770/PRO7154	327	membrane [GO:0016020]; plasma membrane [GO:0005886]	lipid metabolic process [GO:0006629]		SUBCELLULAR LOCATION: Membrane {ECO:0000305}; Single-pass type I membrane protein {ECO:0000305}.
Q96Q89	KI20B_HUMAN	Kinesin-like protein KIF20B (Cancer/testis antigen 90) (CT90) (Kinesin family member 20B) (Kinesin-related motor interacting with PIN1) (M-phase phosphoprotein 1) (MPP1)	KIF20B KRMP1 MPHOSPH1	1820	centrosome [GO:0005813]; ciliary basal body [GO:0036064]; contractile ring [GO:0070938]; cytoplasm [GO:0005737]; cytosol [GO:0005829]; growth cone [GO:0030426]; intercellular bridge [GO:0045171]; kinesin complex [GO:0005871]; microtubule [GO:0005874]; midbody [GO:0030496]; mitotic spindle midzone [GO:1990023]; mitotic spindle pole [GO:0097431]; nucleolus [GO:0005730]; nucleoplasm [GO:0005654]; nu…	cell division [GO:0051301]; microtubule-based movement [GO:0007018]; neural tube closure [GO:0001843]; neuron projection morphogenesis [GO:0048812]; positive regulation of cell population proliferation [GO:0008284]; positive regulation of cytokinesis [GO:0032467]; positive regulation of intracellular protein transport [GO:0090316]; positive regulation of mitotic cytokinetic process [GO:1903438]; …	ATP binding [GO:0005524]; ATP hydrolysis activity [GO:0016887]; microtubule binding [GO:0008017]; microtubule motor activity [GO:0003777]; plus-end-directed microtubule motor activity [GO:0008574]; protein homodimerization activity [GO:0042803]; WW domain binding [GO:0050699]	SUBCELLULAR LOCATION: Nucleus {ECO:0000269|PubMed:12740395, ECO:0000269|PubMed:17409436}. Cytoplasm, cytoskeleton, microtubule organizing center, centrosome {ECO:0000269|PubMed:11470801}. Nucleus, nucleolus {ECO:0000269|PubMed:11470801}. Nucleus, nucleoplasm {ECO:0000269|PubMed:11470801}. Cytoplasm, cytoskeleton, spindle {ECO:0000269|PubMed:11470801, ECO:0000269|PubMed:12740395}. Cytoplasm, cytos…
Q96T88	UHRF1_HUMAN	E3 ubiquitin-protein ligase UHRF1 (EC 2.3.2.27) (Inverted CCAAT box-binding protein of 90 kDa) (Nuclear protein 95) (Nuclear zinc finger protein Np95) (HuNp95) (hNp95) (RING finger protein 106) (RING-type E3 ubiquitin transferase UHRF1) (Transcription factor ICBP90) (Ubiquitin-like PHD and RING finger domain-containing protein 1) (hUHRF1) (Ubiquitin-like-containing PHD and RING finger domains pro…	UHRF1 ICBP90 NP95 RNF106	793	chromatin [GO:0000785]; euchromatin [GO:0000791]; heterochromatin [GO:0000792]; nuclear matrix [GO:0016363]; nucleoplasm [GO:0005654]; nucleus [GO:0005634]; replication fork [GO:0005657]; spindle [GO:0005819]	DNA damage response [GO:0006974]; double-strand break repair via homologous recombination [GO:0000724]; epigenetic regulation of gene expression [GO:0040029]; heterochromatin formation [GO:0031507]; homologous recombination [GO:0035825]; mitotic spindle assembly [GO:0090307]; negative regulation of gene expression via chromosomal CpG island methylation [GO:0044027]; negative regulation of transcr…	cis-regulatory region sequence-specific DNA binding [GO:0000987]; DNA damage sensor activity [GO:0140612]; hemi-methylated DNA-binding [GO:0044729]; histone binding [GO:0042393]; histone H3 ubiquitin ligase activity [GO:0141055]; histone H3K9me2/3 reader activity [GO:0062072]; identical protein binding [GO:0042802]; methyl-CpG binding [GO:0008327]; methylated histone binding [GO:0035064]; nucleic…	SUBCELLULAR LOCATION: Nucleus {ECO:0000255|PROSITE-ProRule:PRU00358, ECO:0000269|PubMed:10646863, ECO:0000269|PubMed:17673620, ECO:0000269|PubMed:17967883, ECO:0000269|PubMed:19056828, ECO:0000269|PubMed:21777816, ECO:0000269|PubMed:30335751}. Note=Associated, through the YDG domain (also called SRA domain), with replicating DNA from early to late S phase, including at replicating pericentric het…
Q99536	VAT1_HUMAN	Synaptic vesicle membrane protein VAT-1 homolog (EC 1.-.-.-)	VAT1	393	azurophil granule lumen [GO:0035578]; extracellular exosome [GO:0070062]; extracellular region [GO:0005576]; membrane [GO:0016020]; mitochondrial outer membrane [GO:0005741]	negative regulation of mitochondrial fusion [GO:0010637]	oxidoreductase activity [GO:0016491]; zinc ion binding [GO:0008270]	SUBCELLULAR LOCATION: Cytoplasm. Mitochondrion outer membrane; Peripheral membrane protein. Note=The majority is localized in the cytoplasm and a small amount is associated with mitochondria. {ECO:0000250}.
Q99661	KIF2C_HUMAN	Kinesin-like protein KIF2C (Kinesin-like protein 6) (Mitotic centromere-associated kinesin) (MCAK)	KIF2C KNSL6	725	centrosome [GO:0005813]; chromosome, centromeric region [GO:0000775]; cytoplasm [GO:0005737]; cytosol [GO:0005829]; glutamatergic synapse [GO:0098978]; kinesin complex [GO:0005871]; kinetochore [GO:0000776]; membrane [GO:0016020]; microtubule [GO:0005874]; microtubule cytoskeleton [GO:0015630]; microtubule plus-end [GO:0035371]; nucleus [GO:0005634]; postsynapse [GO:0098794]; presynapse [GO:00987…	attachment of mitotic spindle microtubules to kinetochore [GO:0051315]; cell division [GO:0051301]; establishment or maintenance of microtubule cytoskeleton polarity [GO:0030951]; metaphase chromosome alignment [GO:0051310]; microtubule depolymerization [GO:0007019]; microtubule-based movement [GO:0007018]; mitotic metaphase chromosome alignment [GO:0007080]; postsynaptic cytoskeleton organizatio…	ATP binding [GO:0005524]; ATP hydrolysis activity [GO:0016887]; centromeric DNA binding [GO:0019237]; microtubule binding [GO:0008017]; microtubule motor activity [GO:0003777]; microtubule plus-end binding [GO:0051010]	SUBCELLULAR LOCATION: Cytoplasm, cytoskeleton {ECO:0000269|PubMed:19632184, ECO:0000269|PubMed:21820309, ECO:0000269|PubMed:23891108}. Nucleus {ECO:0000250|UniProtKB:P70096}. Chromosome, centromere {ECO:0000269|PubMed:14960279, ECO:0000269|PubMed:17485487}. Chromosome, centromere, kinetochore {ECO:0000269|PubMed:14960279, ECO:0000269|PubMed:17485487, ECO:0000269|PubMed:23891108}. Note=Associates …
Q99741	CDC6_HUMAN	Cell division control protein 6 homolog (CDC6-related protein) (Cdc18-related protein) (HsCdc18) (p62(cdc6)) (HsCDC6)	CDC6 CDC18L	560	cytoplasm [GO:0005737]; cytosol [GO:0005829]; intercellular bridge [GO:0045171]; mitotic spindle [GO:0072686]; nucleoplasm [GO:0005654]; nucleus [GO:0005634]; spindle midzone [GO:0051233]; spindle pole [GO:0000922]	cell division [GO:0051301]; cellular response to angiotensin [GO:1904385]; cellular response to vasopressin [GO:1904117]; DNA replication checkpoint signaling [GO:0000076]; DNA replication initiation [GO:0006270]; mitotic DNA replication checkpoint signaling [GO:0033314]; negative regulation of cell population proliferation [GO:0008285]; negative regulation of DNA replication [GO:0008156]; positi…	ATP binding [GO:0005524]; ATP hydrolysis activity [GO:0016887]; chromatin binding [GO:0003682]; DNA replication origin binding [GO:0003688]; nucleotide binding [GO:0000166]; protein serine/threonine kinase binding [GO:0120283]	SUBCELLULAR LOCATION: Nucleus {ECO:0000269|PubMed:26818844, ECO:0000269|PubMed:9566895}. Cytoplasm {ECO:0000269|PubMed:9566895}. Note=The protein is nuclear in G1 and cytoplasmic in S-phase cells (PubMed:9566895). {ECO:0000269|PubMed:9566895}.
Q99836	MYD88_HUMAN	Myeloid differentiation primary response protein MyD88	MYD88	296	cell surface [GO:0009986]; cytoplasm [GO:0005737]; cytosol [GO:0005829]; endosome membrane [GO:0010008]; extrinsic component of cytoplasmic side of plasma membrane [GO:0031234]; extrinsic component of plasma membrane [GO:0019897]; nucleus [GO:0005634]; plasma membrane [GO:0005886]; protein-containing complex [GO:0032991]	3'-UTR-mediated mRNA stabilization [GO:0070935]; apoptotic process [GO:0006915]; cell surface receptor signaling pathway [GO:0007166]; cellular response to lipopolysaccharide [GO:0071222]; cellular response to mechanical stimulus [GO:0071260]; cellular response to oxidised low-density lipoprotein particle stimulus [GO:0140052]; defense response to bacterium [GO:0042742]; defense response to Gram-…	ATP-dependent histone chaperone activity [GO:0140674]; death receptor binding [GO:0005123]; identical protein binding [GO:0042802]; interleukin-1 receptor binding [GO:0005149]; molecular adaptor activity [GO:0060090]; signaling adaptor activity [GO:0035591]; TIR domain binding [GO:0070976]; Toll binding [GO:0005121]; Toll-like receptor binding [GO:0035325]	SUBCELLULAR LOCATION: Cytoplasm {ECO:0000269|PubMed:15361868, ECO:0000269|PubMed:15492225, ECO:0000269|PubMed:37971847}. Nucleus {ECO:0000269|PubMed:21057262}.
Q9BQE5	APOL2_HUMAN	Apolipoprotein L2 (Apolipoprotein L-II) (ApoL-II)	APOL2	337	endoplasmic reticulum membrane [GO:0005789]; extracellular region [GO:0005576]; membrane [GO:0016020]	acute-phase response [GO:0006953]; cholesterol metabolic process [GO:0008203]; lipid metabolic process [GO:0006629]; lipid transport [GO:0006869]; lipoprotein metabolic process [GO:0042157]; maternal process involved in female pregnancy [GO:0060135]	high-density lipoprotein particle binding [GO:0008035]; lipid binding [GO:0008289]; signaling receptor binding [GO:0005102]	SUBCELLULAR LOCATION: Cytoplasm {ECO:0000305}.
Q9BW19	KIFC1_HUMAN	Kinesin-like protein KIFC1 (Kinesin-like protein 2) (Kinesin-related protein HSET)	KIFC1 HSET KNSL2	673	centrosome [GO:0005813]; cytoplasm [GO:0005737]; early endosome [GO:0005769]; kinesin complex [GO:0005871]; membrane [GO:0016020]; microtubule [GO:0005874]; microtubule organizing center [GO:0005815]; mitotic spindle [GO:0072686]; nucleus [GO:0005634]	cell division [GO:0051301]; microtubule-based movement [GO:0007018]; mitotic metaphase chromosome alignment [GO:0007080]; mitotic sister chromatid segregation [GO:0000070]; mitotic spindle assembly [GO:0090307]; spermatogenesis [GO:0007283]	ATP binding [GO:0005524]; ATP hydrolysis activity [GO:0016887]; microtubule binding [GO:0008017]; microtubule motor activity [GO:0003777]	SUBCELLULAR LOCATION: Nucleus {ECO:0000250|UniProtKB:Q9QWT9}. Cytoplasm, cytoskeleton, microtubule organizing center, centrosome {ECO:0000250|UniProtKB:Q9QWT9}. Cytoplasm, cytoskeleton, spindle {ECO:0000250|UniProtKB:Q9QWT9}. Early endosome {ECO:0000250|UniProtKB:Q9QWT9}. Note=Associated with nucleus during interphase, centrosomes in early and spindle in later mitosis. {ECO:0000250|UniProtKB:Q9QW…
Q9BX10	GTPB2_HUMAN	GTP-binding protein 2	GTPBP2	602	extracellular region [GO:0005576]; platelet alpha granule lumen [GO:0031093]	nuclear-transcribed mRNA catabolic process, no-go decay [GO:0070966]; rescue of stalled ribosome [GO:0072344]; translational elongation [GO:0006414]	alpha-aminoacyl-tRNA binding [GO:1904678]; GTP binding [GO:0005525]; GTPase activity [GO:0003924]; identical protein binding [GO:0042802]
Q9BXS6	NUSAP_HUMAN	Nucleolar and spindle-associated protein 1 (NuSAP)	NUSAP1 ANKT BM-037 PRO0310	441	chromosome [GO:0005694]; cytoplasm [GO:0005737]; microtubule [GO:0005874]; mitotic spindle [GO:0072686]; nucleolus [GO:0005730]	establishment of mitotic spindle localization [GO:0040001]; mitotic chromosome condensation [GO:0007076]; mitotic cytokinesis [GO:0000281]; mitotic sister chromatid segregation [GO:0000070]; positive regulation of mitotic nuclear division [GO:0045840]	DNA binding [GO:0003677]; microtubule binding [GO:0008017]; RNA binding [GO:0003723]	SUBCELLULAR LOCATION: Cytoplasm {ECO:0000250}. Nucleus, nucleolus {ECO:0000250}. Cytoplasm, cytoskeleton, spindle {ECO:0000250}. Chromosome {ECO:0000250}. Note=Found in the cytoplasm and nucleolus during interphase and redistributes to the mitotic spindle in prometaphase (By similarity). Localizes to the mitotic spindle during anaphase and telophase then disappears from around the chromosomes dur…
Q9BYK8	HELZ2_HUMAN	3'-5' exoribonuclease HELZ2 (EC 3.1.13.1) (ATP-dependent RNA helicase PRIC285) (EC 3.6.4.13) (Helicase with zinc finger 2, transcriptional coactivator) (Helicase with zinc finger domain 2) (PPAR-alpha-interacting complex protein 285) (PPAR-gamma DNA-binding domain-interacting protein 1) (PDIP1) (PPAR-gamma DBD-interacting protein 1) (Peroxisomal proliferator-activated receptor A-interacting compl…	HELZ2 KIAA1769 PRIC285	2896	cytoplasm [GO:0005737]; cytosol [GO:0005829]; membrane [GO:0016020]; nucleoplasm [GO:0005654]; P granule [GO:0043186]	positive regulation of transcription by RNA polymerase II [GO:0045944]; regulatory ncRNA-mediated post-transcriptional gene silencing [GO:0035194]	ATP binding [GO:0005524]; ATP hydrolysis activity [GO:0016887]; DNA binding [GO:0003677]; exoribonuclease II activity [GO:0008859]; RNA binding [GO:0003723]; RNA helicase activity [GO:0003724]; transcription coactivator activity [GO:0003713]; zinc ion binding [GO:0008270]	SUBCELLULAR LOCATION: Cytoplasm {ECO:0000269|PubMed:37602378}.
Q9BYX4	IFIH1_HUMAN	Interferon-induced helicase C domain-containing protein 1 (EC 3.6.4.13) (Clinically amyopathic dermatomyositis autoantigen 140 kDa) (CADM-140 autoantigen) (Helicase with 2 CARD domains) (Helicard) (Interferon-induced with helicase C domain protein 1) (Melanoma differentiation-associated protein 5) (MDA-5) (Murabutide down-regulated protein) (RIG-I-like receptor 2) (RLR-2) (RNA helicase-DEAD box p…	IFIH1 MDA5 RH116	1025	cytoplasm [GO:0005737]; cytosol [GO:0005829]; mitochondrion [GO:0005739]; nucleus [GO:0005634]	antiviral innate immune response [GO:0140374]; cellular response to exogenous dsRNA [GO:0071360]; cellular response to virus [GO:0098586]; cytoplasmic pattern recognition receptor signaling pathway [GO:0002753]; defense response to virus [GO:0051607]; detection of virus [GO:0009597]; innate immune response [GO:0045087]; MDA-5 signaling pathway [GO:0039530]; negative regulation of viral genome rep…	ATP binding [GO:0005524]; ATP hydrolysis activity [GO:0016887]; DNA binding [GO:0003677]; double-stranded RNA binding [GO:0003725]; identical protein binding [GO:0042802]; pattern recognition receptor activity [GO:0038187]; ribonucleoprotein complex binding [GO:0043021]; RNA binding [GO:0003723]; RNA helicase activity [GO:0003724]; single-stranded RNA binding [GO:0003727]; zinc ion binding [GO:00…	SUBCELLULAR LOCATION: Cytoplasm {ECO:0000269|PubMed:11805321, ECO:0000269|PubMed:14645903, ECO:0000269|PubMed:32169843, ECO:0000269|PubMed:33727702}. Nucleus {ECO:0000305}. Mitochondrion {ECO:0000269|PubMed:33727702}. Note=Upon viral RNA stimulation and ISGylation, translocates from cytosol to mitochondrion. May be found in the nucleus, during apoptosis.
Q9BZL1	UBL5_HUMAN	Ubiquitin-like protein 5	UBL5	73	Cajal body [GO:0015030]; cytoplasm [GO:0005737]; nucleoplasm [GO:0005654]; nucleus [GO:0005634]	mRNA splicing, via spliceosome [GO:0000398]; positive regulation of protein targeting to mitochondrion [GO:1903955]; protein modification process [GO:0036211]	protein tag activity [GO:0031386]	SUBCELLULAR LOCATION: Cytoplasm {ECO:0000269|PubMed:11161819, ECO:0000269|PubMed:23726919, ECO:0000269|PubMed:37315790}. Nucleus {ECO:0000269|PubMed:23726919, ECO:0000269|PubMed:37315790}. Nucleus, Cajal body {ECO:0000269|PubMed:37315790}.
Q9BZQ8	NIBA1_HUMAN	Protein Niban 1 (Cell growth-inhibiting gene 39 protein) (Protein FAM129A)	NIBAN1 C1orf24 FAM129A NIBAN GIG39	928	cytoplasm [GO:0005737]; cytosol [GO:0005829]; extracellular exosome [GO:0070062]; membrane [GO:0016020]; plasma membrane [GO:0005886]	negative regulation of protein phosphorylation [GO:0001933]; positive regulation of protein phosphorylation [GO:0001934]; positive regulation of translation [GO:0045727]; response to endoplasmic reticulum stress [GO:0034976]		SUBCELLULAR LOCATION: Cytoplasm {ECO:0000269|PubMed:16949643}. Membrane {ECO:0000305}; Lipid-anchor {ECO:0000305}.
Q9GIP4	LAT1L_HUMAN	Putative L-type amino acid transporter 1-like protein IMAA (hLAT1 3-transmembrane protein IMAA) (hLAT1 3TM IMAA) (hLAT1 3-transmembrane protein MMAA) (hLAT1 3TM MMAA)	SLC7A5P2 IMAA MMAA	190	membrane [GO:0016020]	L-alpha-amino acid transmembrane transport [GO:1902475]	transmembrane transporter activity [GO:0022857]	SUBCELLULAR LOCATION: Membrane {ECO:0000305}; Multi-pass membrane protein {ECO:0000305}.
Q9GZU8	PIP30_HUMAN	PSME3-interacting protein (NEFA-interacting nuclear protein NIP30) (PA28G-interacting protein)	PSME3IP1 C16orf94 FAM192A NIP30 PIP30 CDA018 CDA10	254	intracellular membrane-bounded organelle [GO:0043231]; nucleoplasm [GO:0005654]; nucleus [GO:0005634]	negative regulation of proteasomal protein catabolic process [GO:1901799]; negative regulation of protein binding [GO:0032091]		SUBCELLULAR LOCATION: Nucleus {ECO:0000269|PubMed:29934401}.
Q9H0J9	PAR12_HUMAN	Protein mono-ADP-ribosyltransferase PARP12 (EC 2.4.2.-) (ADP-ribosyltransferase diphtheria toxin-like 12) (ARTD12) (Poly [ADP-ribose] polymerase 12) (PARP-12) (Zinc finger CCCH domain-containing protein 1)	PARP12 ZC3HDC1	701	nucleus [GO:0005634]	protein auto-ADP-ribosylation [GO:0070213]	NAD+ poly-ADP-ribosyltransferase activity [GO:0003950]; NAD+-protein mono-ADP-ribosyltransferase activity [GO:1990404]; NAD+-protein-aspartate ADP-ribosyltransferase activity [GO:0140806]; NAD+-protein-cysteine ADP-ribosyltransferase activity [GO:0140803]; nucleotidyltransferase activity [GO:0016779]; RNA binding [GO:0003723]; zinc ion binding [GO:0008270]	SUBCELLULAR LOCATION: Nucleus {ECO:0000305}. Golgi apparatus, trans-Golgi network {ECO:0000269|PubMed:29070863, ECO:0000269|PubMed:39888989}. Cytoplasm, Stress granule {ECO:0000269|PubMed:29070863}. Note=Translocates from the Golgi complex to stress granules upon stress conditions. {ECO:0000269|PubMed:29070863}.
Q9H0P0	5NT3A_HUMAN	Cytosolic 5'-nucleotidase 3A (EC 3.1.3.5) (7-methylguanosine phosphate-specific 5'-nucleotidase) (7-methylguanosine nucleotidase) (EC 3.1.3.91) (Cytosolic 5'-nucleotidase 3) (Cytosolic 5'-nucleotidase III) (cN-III) (Pyrimidine 5'-nucleotidase 1) (P5'N-1) (P5N-1) (PN-I) (Uridine 5'-monophosphate hydrolase 1) (p36)	NT5C3A NT5C3 P5N1 UMPH1 HSPC233	336	cytoplasm [GO:0005737]; cytosol [GO:0005829]; endoplasmic reticulum [GO:0005783]; mitochondrion [GO:0005739]; nuclear body [GO:0016604]; nucleoplasm [GO:0005654]	defense response to virus [GO:0051607]; nucleotide metabolic process [GO:0009117]; pyrimidine nucleoside metabolic process [GO:0006213]	5'-nucleotidase activity [GO:0008253]; magnesium ion binding [GO:0000287]; nucleotide binding [GO:0000166]; tRNA 2'-phosphotransferase activity [GO:0000215]	SUBCELLULAR LOCATION: Cytoplasm {ECO:0000305}.; SUBCELLULAR LOCATION: [Isoform 2]: Endoplasmic reticulum.
Q9H0V1	TM168_HUMAN	Transmembrane protein 168	TMEM168	697	nuclear membrane [GO:0031965]; transport vesicle [GO:0030133]	regulation of ubiquitin-dependent protein catabolic process [GO:2000058]	sodium channel regulator activity [GO:0017080]	SUBCELLULAR LOCATION: Nucleus membrane {ECO:0000269|PubMed:32175648}; Multi-pass membrane protein {ECO:0000255}.
Q9H1B7	I2BPL_HUMAN	Probable E3 ubiquitin-protein ligase IRF2BPL (EC 2.3.2.27) (Enhanced at puberty protein 1) (Interferon regulatory factor 2-binding protein-like)	IRF2BPL C14orf4 EAP1 KIAA1865 My039	796	extracellular space [GO:0005615]; nucleoplasm [GO:0005654]; nucleus [GO:0005634]	development of secondary female sexual characteristics [GO:0046543]; negative regulation of transcription by RNA polymerase II [GO:0000122]; nervous system development [GO:0007399]; positive regulation of transcription by RNA polymerase II [GO:0045944]; protein ubiquitination [GO:0016567]	ubiquitin protein ligase activity [GO:0061630]; zinc ion binding [GO:0008270]	SUBCELLULAR LOCATION: Nucleus {ECO:0000250|UniProtKB:Q5EIC4}.
Q9H223	EHD4_HUMAN	EH domain-containing protein 4 (Hepatocellular carcinoma-associated protein 10/11) (PAST homolog 4)	EHD4 HCA10 HCA11 PAST4 FKSG7	541	adherens junction [GO:0005912]; cytoplasm [GO:0005737]; early endosome [GO:0005769]; early endosome membrane [GO:0031901]; endocytic vesicle [GO:0030139]; endoplasmic reticulum [GO:0005783]; extracellular exosome [GO:0070062]; membrane [GO:0016020]; nucleus [GO:0005634]; perinuclear region of cytoplasm [GO:0048471]; plasma membrane [GO:0005886]; recycling endosome membrane [GO:0055038]	cell migration involved in sprouting angiogenesis [GO:0002042]; cellular response to growth factor stimulus [GO:0071363]; cilium assembly [GO:0060271]; endocytic recycling [GO:0032456]; endocytosis [GO:0006897]; pinocytosis [GO:0006907]; protein homooligomerization [GO:0051260]; protein localization to plasma membrane [GO:0072659]; regulation of endocytosis [GO:0030100]	ATP binding [GO:0005524]; cadherin binding [GO:0045296]; calcium ion binding [GO:0005509]; GTP binding [GO:0005525]; nucleic acid binding [GO:0003676]; protein-macromolecule adaptor activity [GO:0030674]	SUBCELLULAR LOCATION: Early endosome membrane {ECO:0000269|PubMed:18331452}; Peripheral membrane protein {ECO:0000305}; Cytoplasmic side {ECO:0000305}. Recycling endosome membrane {ECO:0000269|PubMed:18331452}; Peripheral membrane protein {ECO:0000305}; Cytoplasmic side {ECO:0000305}. Cell membrane {ECO:0000250|UniProtKB:Q9EQP2}; Peripheral membrane protein {ECO:0000305}; Cytoplasmic side {ECO:00…
Q9H3K2	GHITM_HUMAN	Growth hormone-inducible transmembrane protein (Dermal papilla-derived protein 2) (Mitochondrial morphology and cristae structure 1) (MICS1) (Transmembrane BAX inhibitor motif-containing protein 5)	GHITM DERP2 MICS1 TMBIM5 My021 UNQ244/PRO281	345	endoplasmic reticulum membrane [GO:0005789]; extracellular exosome [GO:0070062]; mitochondrial inner membrane [GO:0005743]; mitochondrial membrane [GO:0031966]; mitochondrion [GO:0005739]	apoptotic process [GO:0006915]; calcium export from the mitochondrion [GO:0099093]; calcium ion transport [GO:0006816]; inner mitochondrial membrane organization [GO:0007007]; mitochondrial calcium ion transmembrane transport [GO:0006851]; mitochondrial potassium ion transmembrane transport [GO:0140141]; negative regulation of release of cytochrome c from mitochondria [GO:0090201]; positive regul…	calcium channel activity [GO:0005262]; calcium:proton antiporter activity [GO:0015369]	SUBCELLULAR LOCATION: Mitochondrion inner membrane {ECO:0000269|PubMed:18417609}; Multi-pass membrane protein {ECO:0000255}.
Q9H8V3	ECT2_HUMAN	Protein ECT2 (Epithelial cell-transforming sequence 2 oncogene)	ECT2	914	bicellular tight junction [GO:0005923]; cell cortex [GO:0005938]; cell-cell junction [GO:0005911]; centralspindlin complex [GO:0097149]; centrosome [GO:0005813]; cleavage furrow [GO:0032154]; cytoplasm [GO:0005737]; cytosol [GO:0005829]; midbody [GO:0030496]; mitotic spindle [GO:0072686]; nuclear body [GO:0016604]; nucleoplasm [GO:0005654]; nucleus [GO:0005634]	activation of GTPase activity [GO:0090630]; activation of protein kinase activity [GO:0032147]; bicellular tight junction assembly [GO:0070830]; cell differentiation [GO:0030154]; cell morphogenesis [GO:0000902]; cellular response to calcium ion [GO:0071277]; cellular response to hydrogen peroxide [GO:0070301]; cellular response to ionizing radiation [GO:0071479]; intracellular signal transductio…	GTPase activator activity [GO:0005096]; guanyl-nucleotide exchange factor activity [GO:0005085]; protein homodimerization activity [GO:0042803]; small GTPase binding [GO:0031267]	SUBCELLULAR LOCATION: Nucleus {ECO:0000269|PubMed:10579713, ECO:0000269|PubMed:14645260, ECO:0000269|PubMed:15254234, ECO:0000269|PubMed:16103226, ECO:0000269|PubMed:16495035, ECO:0000269|PubMed:19617897}. Cytoplasm {ECO:0000269|PubMed:10579713, ECO:0000269|PubMed:16236794, ECO:0000269|PubMed:16394104}. Cytoplasm, cytoskeleton, spindle {ECO:0000269|PubMed:10579713, ECO:0000269|PubMed:16103226, EC…
Q9HB58	SP110_HUMAN	Sp110 nuclear body protein (Interferon-induced protein 41/75) (Speckled 110 kDa) (Transcriptional coactivator Sp110)	SP110	689	nucleoplasm [GO:0005654]; nucleus [GO:0005634]	regulation of transcription by RNA polymerase II [GO:0006357]	DNA binding [GO:0003677]; DNA-binding transcription factor activity, RNA polymerase II-specific [GO:0000981]; zinc ion binding [GO:0008270]	SUBCELLULAR LOCATION: Nucleus {ECO:0000255|PROSITE-ProRule:PRU00185, ECO:0000255|PROSITE-ProRule:PRU00747, ECO:0000269|PubMed:10913195, ECO:0000269|PubMed:25593309}. Note=Found in the nuclear body. {ECO:0000269|PubMed:10913195}.
Q9HBA0	TRPV4_HUMAN	Transient receptor potential cation channel subfamily V member 4 (TrpV4) (Osm-9-like TRP channel 4) (OTRPC4) (Transient receptor potential protein 12) (TRP12) (Vanilloid receptor-like channel 2) (Vanilloid receptor-like protein 2) (VRL-2) (Vanilloid receptor-related osmotically-activated channel) (VR-OAC)	TRPV4 VRL2 VROAC	871	adherens junction [GO:0005912]; apical plasma membrane [GO:0016324]; cell surface [GO:0009986]; cilium [GO:0005929]; cortical actin cytoskeleton [GO:0030864]; cytoplasmic microtubule [GO:0005881]; endoplasmic reticulum [GO:0005783]; filopodium [GO:0030175]; focal adhesion [GO:0005925]; growth cone [GO:0030426]; lamellipodium [GO:0030027]; membrane [GO:0016020]; plasma membrane [GO:0005886]; ruffl…	actin cytoskeleton organization [GO:0030036]; actin filament organization [GO:0007015]; blood vessel endothelial cell delamination [GO:0097497]; calcium ion import [GO:0070509]; calcium ion import across plasma membrane [GO:0098703]; calcium ion import into cytosol [GO:1902656]; calcium ion transmembrane transport [GO:0070588]; calcium ion transport [GO:0006816]; cartilage development involved in…	actin binding [GO:0003779]; actin filament binding [GO:0051015]; alpha-tubulin binding [GO:0043014]; ATP binding [GO:0005524]; beta-tubulin binding [GO:0048487]; calcium channel activity [GO:0005262]; calmodulin binding [GO:0005516]; identical protein binding [GO:0042802]; lipid binding [GO:0008289]; metal ion binding [GO:0046872]; microtubule binding [GO:0008017]; monoatomic cation channel activ…	SUBCELLULAR LOCATION: Cell membrane {ECO:0000269|PubMed:16403833, ECO:0000269|PubMed:29899501}. Apical cell membrane {ECO:0000269|PubMed:18695040, ECO:0000269|PubMed:18826956}; Multi-pass membrane protein {ECO:0000305}. Cell junction, adherens junction {ECO:0000250|UniProtKB:Q9EPK8}. Cell projection, cilium {ECO:0000269|PubMed:18695040}. Note=Assembly of the putative homotetramer occurs primarily…
Q9HCE3	ZN532_HUMAN	Zinc finger protein 532	ZNF532 KIAA1629	1301	nucleus [GO:0005634]		DNA binding [GO:0003677]; DNA-binding transcription factor activity [GO:0003700]; zinc ion binding [GO:0008270]	SUBCELLULAR LOCATION: Nucleus {ECO:0000305}.
Q9NNX1	TUFT1_HUMAN	Tuftelin	TUFT1	390	cytoplasm [GO:0005737]; extracellular region [GO:0005576]; I band [GO:0031674]; RNA polymerase II, core complex [GO:0005665]	bone mineralization [GO:0030282]; odontogenesis [GO:0042476]	structural constituent of skin epidermis [GO:0030280]; structural constituent of tooth enamel [GO:0030345]	SUBCELLULAR LOCATION: Secreted {ECO:0000250|UniProtKB:P27628}. Note=Secreted at a very early stage of enamel formation, concentrated at the dentin-enamel junction and tightly bound to the surface of the growing crystallites. {ECO:0000250|UniProtKB:P27628}.
Q9NQW6	ANLN_HUMAN	Anillin	ANLN	1124	actin cytoskeleton [GO:0015629]; actomyosin contractile ring [GO:0005826]; bleb [GO:0032059]; cell cortex [GO:0005938]; cytosol [GO:0005829]; midbody [GO:0030496]; nucleoplasm [GO:0005654]	actomyosin contractile ring assembly [GO:0000915]; hematopoietic progenitor cell differentiation [GO:0002244]; mitotic cytokinesis [GO:0000281]; podocyte cell migration [GO:0090521]; positive regulation of bleb assembly [GO:1904172]; regulation of exit from mitosis [GO:0007096]; septin ring assembly [GO:0000921]; septin ring organization [GO:0031106]	actin binding [GO:0003779]; cadherin binding [GO:0045296]	SUBCELLULAR LOCATION: Nucleus. Cytoplasm, cytoskeleton. Cytoplasm, cell cortex {ECO:0000269|PubMed:23870127}. Cell projection, bleb {ECO:0000269|PubMed:23870127}. Note=Mainly found in the nucleus during interphase. Colocalizes with cortical F-actin upon nuclear envelope breakdown in mitosis and subsequently concentrates in the area of the prospective contractile ring in anaphase. This pattern per…
[truncated: 31 more rows]
